# Supplementary material for: Radon exposure and potential health effects other than lung cancer: a systematic review and meta-analysis
Source: Front Public Health. 2024 Sep 25;12:1439355. doi: 10.3389/fpubh.2024.1439355 (PMC11461271; doi:10.3389/fpubh.2024.1439355)
Supplement: Supplementary file 1 [file Data_Sheet_1.xlsx]

## Sheet: Df_Metaanalyse_RR
Article_number	Study	Disease	Leukemia	Lymphohematopoetic	Solid_Cancer	All_cancer	Population	Sexe	Radon_mean	Radon_median	Radon_min	Radon_max	Unit_radon	Increment_Exp	Measure_effect	Adjustment	Estimate_I	Lower_I	Upper_I	p_value	Estimate_F	Lower_F	Upper_F	Region	Design	Unit_stat	Sample_size	PY	Cases	Control	Outcome	Age_mean_bl	Age_median	Age_min	Age_max	NOS	UNSCEAR	FU_Period
14	Hauri et al. 2013	Leukemia	1	1	0	0	Children	M/F	85.7		6.9	337.2	Bq/m3	100	HR	2	0.9	0.68	1.19					Switzerland	Cohort	Ind	1287354	7627646	283		Incidence					8	3
14	Hauri et al. 2013	CNS	0	0	1		Children	M/F	85.7		6.9	337.2	Bq/m3	100	HR	2	1.19	0.91	1.57					Switzerland	Cohort	Ind	1287354	7627646	258		Incidence					8	3
115	Nikkila et al. 2019	Leukemia	1	1	0	0	Children	M/F		301		388.83	Bq/m3	1000	OR	2	1.06	0.59	1.92					Finland	Nested matched case-control	Ind	6443		1093	5350	Incidence					9	4
42	Kollerud et al. 2014	Leukemia	1	1	0	0	Children	M/F	91	74			Bq/m3	100	HR	2	1	0.87	1.15					Norway	Cohort	Ind	712674	8856487	437		Incidence					8	4
42	Kollerud et al. 2014	CNS	0	0	1		Children	M/F	91	74			Bq/m3	100	HR	2	1.13	0.99	1.28					Norway	Cohort	Ind	712674	8856487	427		Incidence					8	4
81	Demoury et al. 2017	Acute leukemia	1	1	0	0	Children	M/F					Bq/m3	100	OR	1	0.98	0.9	1.07					France	Case-control	Ind	32763		2763	30000	Incidence					9	3	2000 - 2007
169	Raaschou-Nielson et al. 2008	Leukemia	1	1	0	0	Children	M/F	48		4	254	Bq/m3	1000	RaR	1	1.34	0.97	1.85					Denmark	Nested matched case-control	Ind	3459		1153	2306	Incidence					8	4
169	Raaschou-Nielson et al. 2008	CNS	0	0	1	1	Children	M/F	48		4	254	Bq/m3	1000	RaR	1	0.92	0.69	1.22					Denmark	Nested matched case-control	Ind	9097		992	2766	Incidence					8	4
2	Seckin et al. 2022	Malignant melanoma	0	0	0	1	Adult	M/F	75.9		25.6	1154.1	Bq/m3	100	HR	2	1.1	0.99	1.23					Switzerland	Cohort	Ind	4904443	66000000	3979		Mortality	49.1		20	99	7	3
2	Seckin et al. 2022	NM Skin cancer	0	0	0	1	Adult	M/F	75.9		25.6	1154.1	Bq/m3	100	HR	2	1.06	0.75	1.49					Switzerland	Cohort	Ind	4904443	66000000	1118		Mortality	49.1		20	99	7	3
2	Seckin et al. 2022	Skin cancer	0	0	0	1	Adult	M/F	75.9		25.6	1154.1	Bq/m3	100	HR	2	1.09	0.99	1.21					Switzerland	Cohort	Ind	4904443	66000000	5097		Mortality	49.1		20	99	7	3
65	Turner et al. 2012	Malignant melanoma	0	0	0	1	Adult	M/F	53.5				Bq/m3	100	HR	2	1.08	0.88	1.33					USA	Cohort	Ind	811961	16554617	1247		Mortality					8	4
65	Turner et al. 2012	NM Skin cancer	0	0	0	1	Adult	M/F	53.5				Bq/m3	100	HR	2	0.7	0.42	1.19					USA	Cohort	Ind	811961	16554617	313		Mortality					8	4
8	Kelly-Reif et al. 2022	Extra-thoracic airway	0	0	1	1	Miner	M	69		0	866	WLM	100	ERR	2	0.07	-0.17	0.72					Czech Republic	Case-cohort	Ind	1826		127		Incidence	50.7				7	3
13	Navaranjan et al. 2016	Extra-thoracic airway	0	0	1	1	Miner	M	21		0	875.1	WLM	100	ERR	1	-0.29	-0.57	0.0034					Canada	Cohort	Ind	28546		224		Incidence	28.8		16	65	6	3
13	Navaranjan et al. 2016	Stomach cancer	0	0	1	1	Miner	M	21		0	875.1	WLM	100	ERR	1	-0.12	-0.59	0.35					Canada	Cohort	Ind	28546		127		Incidence	28.8		16	65	6	3
13	Navaranjan et al. 2016	Leukemia	1	1	0	1	Miner	M	21		0	875.1	WLM	100	ERR	1	0.37	-0.35	1.1					Canada	Cohort	Ind	28546		116		Incidence	28.8		16	65	6	3
111	Lane et al. 2010	Stomach cancer	0	0	1	1	Miner	M	88.6		0	2663	WLM	100	ERR	1	-0.04			0.25				Canada	Cohort	Ind	15366		69		Incidence					7	3
111	Lane et al. 2010	Colon cancer	0	0	1	1	Miner	M	88.6		0	2663	WLM	100	ERR	1	-0.04			0.4				Canada	Cohort	Ind	15366		118		Incidence					7	3
111	Lane et al. 2010	Rectal cancer	0	0	1	1	Miner	M	88.6		0	2663	WLM	100	ERR	1	0.03			0.54				Canada	Cohort	Ind	15366		95		Incidence					7	3
111	Lane et al. 2010	Pancreatic cancer	0	0	1	1	Miner	M	88.6		0	2663	WLM	100	ERR	1	-0.03			0.74				Canada	Cohort	Ind	15366		59		Incidence					7	3
126	Mohner et al. 2006	Leukemia	1	1	0	1	Miner	M	275.7				WLM	100	ERR	0	-0.006	-0.035	0.016					Germany	Case-control	Ind	1557		377	980	Incidence					5	3
48	Kelly-Reif et al. 2020	Extra-thoracic airway	0	0	1	1	Miner	M	53.2		1.2	1121.9	WLM	100	ERR	1	0.12	NA	0.69					Czech Republic	Cohort	Ind	16434	231499	1416		Mortality	28		18	69.7	6	3
13	Navaranjan et al. 2016	Extra-thoracic airway	0	0	1	1	Miner	M	21		0	875.1	WLM	100	ERR	1	-0.17	-0.64	0.3					Canada	Cohort	Ind	28546		97		Mortality	28.8		16	65	6	3
21	Kreuzer et al. 2014	Extra-thoracic airway	0	0	1	1	Miner	M	280	33		3224	WLM	100	ERR	0	0.035	-0.009	0.08					Germany	Cohort	Ind	58690	2180699	234		Mortality					6	3
48	Kelly-Reif et al. 2020	Extra-thoracic airway	0	0	1	1	Miner	M	53.2		1.2	1121.9	WLM	100	RR	1	1.1	0.87	1.39					Czech Republic	Cohort	Ind	16434	231499	1416		Mortality	28		18	69.7	6	3
48	Kelly-Reif et al. 2020	Stomach cancer	0	0	1	1	Miner	M	53.2		1.2	1121.9	WLM	100	ERR	1	0	-0.03	0.29					Czech Republic	Cohort	Ind	16434	231499	102		Mortality	28		18	69.7	6	3
48	Kelly-Reif et al. 2020	Stomach cancer	0	0	1	1	Miner	M	53.2		1.2	1121.9	WLM	100	RR	1	1	0.82	1.21					Czech Republic	Cohort	Ind	16434	231499	102		Mortality	28		18	69.7	6	3
48	Kelly-Reif et al. 2020	Liver cancer	0	0	1	1	Miner	M	53.2		1.2	1121.9	WLM	100	ERR	1	0.06	NA	0.58					Czech Republic	Cohort	Ind	16434	231499	48		Mortality	28		18	69.7	6	3
90	Walsh et al. 2010	Liver cancer	0	0	1	1	Miner	M	218			3224	WLM	100	ERR	0	0.044	-0.008	0.095					Germany	Cohort	Ind	58987	1996880	159		Mortality					6	3
90	Walsh et al. 2010	Rectal cancer	0	0	1	1	Miner	M	218			3224	WLM	100	ERR	0	0.028	-0.008	0.064					Germany	Cohort	Ind	58987	1996880	241		Mortality					6	3
90	Walsh et al. 2010	Stomach cancer	0	0	1	1	Miner	M	218			3224	WLM	100	ERR	0	0.022	0.001	0.042					Germany	Cohort	Ind	58987	1996880	595		Mortality					6	3
90	Walsh et al. 2010	Gallbladder cancer	0	0	1	1	Miner	M	218			3224	WLM	100	ERR	0	0.021	-0.035	0.077					Germany	Cohort	Ind	58987	1996880	81		Mortality					6	3
90	Walsh et al. 2010	Intestine cancer	0	0	1	1	Miner	M	218			3224	WLM	100	ERR	0	0.016	-0.012	0.045					Germany	Cohort	Ind	58987	1996880	301		Mortality					6	3
90	Walsh et al. 2010	Pancreatic cancer	0	0	1	1	Miner	M	218			3224	WLM	100	ERR	0	0.001	-0.029	0.026					Germany	Cohort	Ind	58987	1996880	229		Mortality					6	3
90	Walsh et al. 2010	Esophagus cancer	0	0	1	1	Miner	M	218			3224	WLM	100	ERR	0	-0.025	-0.053	0.002					Germany	Cohort	Ind	58987	1996880	126		Mortality					6	3
139	Zablostska et al. 2013	Stomach cancer	0	0	1	1	Miner	M	13.3		0	627.6	WLM	100	ERR	2	0.43	NA	7.48	0.66				Canada	Cohort	Ind	2645	82999	14		Mortality	30				7	3
139	Zablostska et al. 2013	Colon cancer	0	0	1	1	Miner	M	13.3		0	627.6	WLM	100	ERR	2	-0.16	NA	3.4	0.66				Canada	Cohort	Ind	2645	82999	22		Mortality	30				7	3
139	Zablostska et al. 2013	Rectal cancer	0	0	1	1	Miner	M	13.3		0	627.6	WLM	100	ERR	2	0.21	NA	2.31					Canada	Cohort	Ind	2645	82999	15		Mortality	30				7	3
90	Walsh et al. 2010	Prostate cancer	0	0	1	1	Miner	M	218			3224	WLM	100	ERR	0	0	-0.024	0.024					Germany	Cohort	Ind	58987	1996880	264		Mortality					6	3
48	Kelly-Reif et al. 2020	Liver cancer	0	0	1	1	Miner	M	53.2		1.2	1121.9	WLM	100	RR	1	1.08	0.85	1.37					Czech Republic	Cohort	Ind	16434	231499	48		Mortality	28		18	69.7	6	3
48	Kelly-Reif et al. 2020	Kidney and other organs cancer	0	0	1	1	Miner	M	53.2		1.2	1121.9	WLM	100	ERR	1	0.01	-0.05	0.7					Czech Republic	Cohort	Ind	16434	231499	41		Mortality	28		18	69.7	6	3
13	Navaranjan et al. 2016	Kidney cancer	0	0	1	1	Miner	M	21		0	875.1	WLM	100	ERR	1	-0.6	-1.3	0.11					Canada	Cohort	Ind	28546		53		Mortality	28.8		16	65	6	3
90	Walsh et al. 2010	Kidney cancer	0	0	1	1	Miner	M	218	18.4	0	3224	WLM	100	ERR	0	0.017	-0.023	0.058					Germany	Cohort	Ind	58987	1996880	171		Mortality					6	3	1946 - 2003
90	Walsh et al. 2010	Bladder and other urinary cancer	0	0	1	1	Miner	M	218			3224	WLM	100	ERR	0	0.02	-0.016	0.056					Germany	Cohort	Ind	58987	1996880	177		Mortality					6	3
82	Drubay et al. 2014	Kidney and other organs cancer	0	0	1	1	Miner	M		4.7	0	128.5	WLM	100	HR	1	0.805	0.074	8.746					France	Cohort	Ind	3377		11		Mortality					8	4
82	Drubay et al. 2014	Kidney and other organs cancer	0	0	1	1	Miner	M	218	18.4	0	3224.5	WLM	100	HR	1	1.023	0.993	1.053					Germany	Cohort	Ind	58986	1996880	174		Mortality					8	4	1946 - 2003
90	Walsh et al. 2010	Brain and CNS cancer	0	0	1	1	Miner	M	218			3224	WLM	100	ERR	0	-0.018	-0.051	0.018					Germany	Cohort	Ind	58987	1996880	115		Mortality					6	3
139	Zablostska et al. 2013	Brain cancer	0	0	1	1	Miner	M	13.3		0	627.6	WLM	100	ERR	2	-0.15	NA	1.74	0.9				Canada	Cohort	Ind	2645	82999	5		Mortality	30				7	3
48	Kelly-Reif et al. 2020	Kidney and other organs cancer	0	0	1	1	Miner	M	53.2		1.2	1121.9	WLM	100	RR	1	1.01	0.74	1.37					Czech Republic	Cohort	Ind	16434	231499	41		Mortality	28		18	69.7	6	3
48	Kelly-Reif et al. 2020	Lymphohemato	0	1	0	1	Miner	M	53.2		1.2	1121.9	WLM	100	ERR	1	-0.09	NA	0.33					Czech Republic	Cohort	Ind	16434	231499	58		Mortality	28		18	69.7	6	3
48	Kelly-Reif et al. 2020	Lymphohemato	0	1	0	1	Miner	M	53.2		1.2	1121.9	WLM	100	RR	1	0.91	0.67	1.23					Czech Republic	Cohort	Ind	16434	231499	58		Mortality	28		18	69.7	6	3
48	Kelly-Reif et al. 2020	Non-Hodgkin lymphoma	0	1	0	1	Miner	M	53.2		1.2	1121.9	WLM	100	ERR	1	0.11	NA	4.87					Czech Republic	Cohort	Ind	16434	231499	17		Mortality	28		18	69.7	6	3
48	Kelly-Reif et al. 2020	Non-Hodgkin lymphoma	0	1	0	1	Miner	M	53.2		1.2	1121.9	WLM	100	RR	1	0.99	0.57	1.72					Czech Republic	Cohort	Ind	16434	231499	17		Mortality	28		18	69.7	6	3
48	Kelly-Reif et al. 2020	Hodgkin lymphoma	0	1	0	1	Miner	M	53.2		1.2	1121.9	WLM	100	ERR	1	-0.09	NA	1.95					Czech Republic	Cohort	Ind	16434	231499	8		Mortality	28		8	69.7	6	3
90	Walsh et al. 2010	Non-Hodgkin lymphoma	0	1	0	1	Miner	M	218			3224	WLM	100	ERR	0	0.032	-0.036	0.101					Germany	Cohort	Ind	58987	1996880	87		Mortality					6	3
49	Zablostska et al. 2014	Lymphoma	0	1	0	1	Miner	M	100.2		0	2569	WLM	100	ERR	2	0	NA	NA	0.9				Canada	Cohort	Ind	16236	553492	49		Mortality					7	3
49	Zablostska et al. 2014	Non-Hodgkin lymphoma	0	1	0	1	Miner	M	100.2		0	2569	WLM	100	ERR	2	-0.03	NA	NA	0.768				Canada	Cohort	Ind	16236	553492	42		Mortality					7	3
49	Zablostska et al. 2014	Hodgkin lymphoma	0	1	0	1	Miner	M	100.2		0	2569	WLM	100	ERR	2	0.2	NA	5.79	0.576				Canada	Cohort	Ind	16236	553492	7		Mortality					7	3
48	Kelly-Reif et al. 2020	Hodgkin lymphoma	0	1	0	1	Miner	M	53.2		1.2	1121.9	WLM	100	RR	1	0.52	0.12	2.21					Czech Republic	Cohort	Ind	16434	231499	8		Mortality	28		8	69.7	6	3
48	Kelly-Reif et al. 2020	Multiple myeloma	0	1	0	1	Miner	M	53.2		1.2	1121.9	WLM	100	ERR	1	-0.09	NA	14.73					Czech Republic	Cohort	Ind	16434	231499	8		Mortality	28		8	69.7	6	3
90	Walsh et al. 2010	Multiple myeloma	0	1	0	1	Miner	M	218			3224	WLM	100	ERR	0	0.007	-0.056	0.071					Germany	Cohort	Ind	58987	1996880	55		Mortality					6	3
49	Zablostska et al. 2014	Multiple myeloma	0	1	0	1	Miner	M	100.2		0	2569	WLM	100	ERR	2	0.04	NA	1.07	0.845				Canada	Cohort	Ind	16236	553492	18		Mortality					7	3
90	Walsh et al. 2010	Leukemia	1	1	0	1	Miner	M	218			3224	WLM	100	ERR	0	0.005	-0.034	0.045					Germany	Cohort	Ind	58987	1996880	128		Mortality					6	3
13	Navaranjan et al. 2016	Leukemia	1	1	0	1	Miner	M	21		0	875.1	WLM	100	ERR	1	0.15	-0.62	0.92					Canada	Cohort	Ind	28546		116		Mortality	28.8		16	65	6	3
48	Kelly-Reif et al. 2020	Multiple myeloma	0	1	0	1	Miner	M	53.2		1.2	1121.9	WLM	100	RR	1	0.98	0.52	1.86					Czech Republic	Cohort	Ind	16434	231499	8		Mortality	28		8	69.7	6	3
48	Kelly-Reif et al. 2020	CLL	1	1	0	1	Miner	M	53.2		1.2	1121.9	WLM	100	ERR	1	0.24	NA	5.1					Czech Republic	Cohort	Ind	16434	231499	11		Mortality	28		8	69.7	6	3
48	Kelly-Reif et al. 2020	CLL	1	1	0	1	Miner	M	53.2		1.2	1121.9	WLM	100	RR	1	1.15	0.72	1.82					Czech Republic	Cohort	Ind	16434	231499	11		Mortality	28		8	69.7	6	3
48	Kelly-Reif et al. 2020	Myeloid leukemia	1	1	0	1	Miner	M	53.2		1.2	1121.9	WLM	100	ERR	1	-0.09	NA	1.37					Czech Republic	Cohort	Ind	16434	231499	12		Mortality	28		8	69.7	6	3
4	Kelly-Reif et al. 2022	COPD	0	0	0	0	Miner	M	806	431			WLM	100	ERR	2	0	0	0.02					USA	Cohort	Ind	4021	128578	254		Mortality		29	22	39	8	3
99	Silver et al. 2013	COPD	0	0	0	0	Miner	M					WLM	10	HR	2	0.99	0.96	1.01					USA	Cohort	Ind	6409	236568	104		Mortality	30.1				8	4
43	Kreuzer et al. 2010	All CVD	0	0	0	0	Miner	M	218			3224	WLM	100	ERR	0	0.001	NA	NA	0.5				Germany	Cohort	Ind	58987	1996959	7395		Mortality	25		14	67	6	3	1946 - 2003
12	Rage et al. 2018	All CVD	0	0	0	0	Miner	M	35.1			960.1	WLM	100	ERR	0	0.1	-0.04	0.29	0.16				France	Cohort	Ind	5400	186994	446		Mortality	29		16	68.5	6	3	1946 - 2007
64	Villeneuve et al. 2023	All CVD	0	0	0	0	Miner	M					WLM	100	ERR	2	0.002	-0.02	0.023					Canada	Cohort	Ind	2050	81650	480		Mortality					5	3	1950 - 2016
43	Kreuzer et al. 2010	IHD/CHD	0	0	0	0	Miner	M	218			3224	WLM	100	ERR	0	0	NA	NA	0.5				Germany	Cohort	Ind	58987	1996959	5141		Mortality	25		14	67	6	3	1946 - 2003
12	Rage et al. 2018	IHD/CHD	0	0	0	0	Miner	M	35.1			960.1	WLM	100	ERR	0	0.09	NA	0.39	0.46				France	Cohort	Ind	5400	186994	169		Mortality	29		16	68.5	6	3	1946 - 2007
64	Villeneuve et al. 2023	IHD/CHD	0	0	0	0	Miner	M					WLM	100	ERR	2	0.005	-0.031	0.022					Canada	Cohort	Ind	2050	81650	285		Mortality					5	3	1950 - 2016
43	Kreuzer et al. 2010	Acute myocardial infarction	0	0	0	0	Miner	M	218			3224	WLM	100	ERR	0	0.008	NA	NA	0.114				Germany	Cohort	Ind	58987	1996959	2074		Mortality	25		14	67	6	3	1946 - 2003
64	Villeneuve et al. 2023	Acute myocardial infarction	0	0	0	0	Miner	M					WLM	100	ERR	2	0.026	-0.018	0.07					Canada	Cohort	Ind	2050	81650	170		Mortality					5	3	1950 - 2016
43	Kreuzer et al. 2010	CeVD	0	0	0	0	Miner	M	218			3224	WLM	100	ERR	0	0.001	NA	NA	0.5				Germany	Cohort	Ind	58987	1996959	1742		Mortality	25		14	67	6	3	1946 - 2003
12	Rage et al. 2018	CeVD	0	0	0	0	Miner	M	35.1			960.1	WLM	100	ERR	0	0.42	0.04	1.04	0.02				France	Cohort	Ind	5400	186994	105		Mortality	29		16	68.5	6	3	1946 - 2007
64	Villeneuve et al. 2023	CeVD	0	0	0	0	Miner	M					WLM	100	ERR	2	-0.35	-0.76	0					Canada	Cohort	Ind	2050	81650	60		Mortality					5	3	1950 - 2016
77	Kreuzer et al. 2013	COPD	0	0	0	0	Miner	M	218			3224	WLM	100	ERR	0	0.007	NA	NA	0.41				Germany	Cohort	Ind	58690	2168455	715		Mortality	25		14	67	6	3	1946 - 2008
111	Lane et al. 2010	Buccal cavity cancer	0	0	1	1	Miner	M	88.6		0	2663	WLM	100	ERR	1	-0.04	NA	NA	0.68				Canada	Cohort	Ind	15366		50		Incidence					7	3
84	Kendall et al. 2013	Leukemia	1	1	0	0	Children	M/F	21.3		1.2	692	Bq/m3	1000	RR	2	1.12	0.88	1.43					UK	Nested matched case-control	Ind	20970		9058	11912	Incidence					7	4	1980 - 2006
84	Kendall et al. 2013	Lymphoma	0	1	0	1	Children	M/F	21.3		1.2	692	Bq/m3	1000	RR	2	1.14	0.8	1.62					UK	Nested matched case-control	Ind	5593		2319	3274	Incidence					7	4	1980 - 2006
84	Kendall et al. 2013	CNS	0	0	1		Children	M/F	21.3		1.2	692	Bq/m3	1000	RR	2	1.15	0.88	1.5					UK	Nested matched case-control	Ind	15582		6585	8997	Incidence					7	4	1980 - 2006
139	Zablostska et al. 2013	Prostate cancer	0	0	1	1	Miner	M	13.3		0	627.6	WLM	100	ERR	2	0.58	NA	8.07					Canada	Cohort	Ind	2645	82999	21		Mortality	30				7	3
139	Zablostska et al. 2013	Other CVD	0	0	1	1	Miner	M	13.3		0	627.6	WLM	100	ERR	2	0.12	NA	0.68	0.49				Canada	Cohort	Ind	2645	82999	97		Mortality	30				7	3
13	Navaranjan et al. 2016	Stomach cancer	0	0	1	1	Miner	M	21		0	875.1	WLM	100	ERR	1	-0.082	-0.61	0.45					Canada	Cohort	Ind	28546		108		Mortality	28.8		16	65	6	3
13	Navaranjan et al. 2016	CLL	1	1	0	1	Miner	M	21		0	875.1	WLM	100	ERR	1	-0.91	-1.4	-0.44					Canada	Cohort	Ind	28546		18		Mortality	28.8		16	65	6	3
13	Navaranjan et al. 2016	CLL	1	1	0	1	Miner	M	21		0	875.1	WLM	100	ERR	1	0.18	-0.86	1.2					Canada	Cohort	Ind	28546		38		Incidence	28.8		16	65	6	3
126	Mohner et al. 2006	CLL	1	1	0	1	Miner	M	275.7				WLM	100	ERR	0	-0.007	-0.039	0.026					Germany	Case-control	Ind	565		159	406	Incidence	30.8		16	67	5	3
13	Navaranjan et al. 2016	Leukemia excluding CLL	1	1	0	1	Miner	M	21		0	875.1	WLM	100	ERR	1	0.6	-0.46	1.6					Canada	Cohort	Ind	28546		64		Incidence	28.8		16	65	6	3
126	Mohner et al. 2006	Leukemia excluding CLL	1	1	0	1	Miner	M	275.7				WLM	100	ERR	0	-0.006	-0.052	0.04					Germany	Case-control	Ind	565		159	406	Incidence	30.8		16	67	5	3
49	Zablostska et al. 2014	Lymphoma	0	1	0	1	Miner	M	88.6		0	2663	WLM	100	ERR	2	0.06	NA	0.52	0.568				Canada	Cohort	Ind	15366		88		Incidence					7	3
49	Zablostska et al. 2014	Multiple myeloma	0	1	0	1	Miner	M	88.6		0	2663	WLM	100	ERR	2	0.01	NA	0.66	0.935				Canada	Cohort	Ind	15366		20		Incidence					7	3
48	Kelly-Reif et al. 2020	Myeloid leukemia	1	1	0	1	Miner	M	53.2		1.2	1121.9	WLM	100	RR	1	0.75	0.33	1.67					Czech Republic	Cohort	Ind	16434	231499	12		Mortality	28		8	69.7	6	3
139	Zablostska et al. 2013	Bladder cancer	0	0	1	1	Miner	M	13.3		0	627.6	WLM	100	ERR	2	-0.15	NA	33.14	0.9				Canada	Cohort	Ind	2645	82999	10		Mortality	30				7	3
139	Zablostska et al. 2013	Kidney cancer	0	0	1	1	Miner	M	13.3		0	627.6	WLM	100	ERR	2	-0.16	NA	49.51	0.92				Canada	Cohort	Ind	2645	82999	6		Mortality	30				7	3
139	Zablostska et al. 2013	IHD/CHD	0	0	1	1	Miner	M	13.3		0	627.6	WLM	100	ERR	2	0.16	-0.05	0.5	0.16				Canada	Cohort	Ind	2645	82999	346		Mortality	30				7	3
139	Zablostska et al. 2013	Stroke	0	0	1	1	Miner	M	13.3		0	627.6	WLM	100	ERR	2	-0.1	NA	0.38	0.57				Canada	Cohort	Ind	2645	82999	71		Mortality	30				7	3
139	Zablostska et al. 2013	All CVD	0	0	1	1	Miner	M	13.3		0	627.6	WLM	100	ERR	2	0.1	-0.05	0.32	0.22				Canada	Cohort	Ind	2645	82999	514		Mortality	30				7	3
13	Navaranjan et al. 2016	Leukemia excluding CLL	1	1	0	1	Miner	M	21		0	875.1	WLM	100	ERR	1	0.8	-0.49	2.1					Canada	Cohort	Ind	28546		47		Mortality	28.8		16	65	6	3
49	Zablostska et al. 2014	CLL	1	1	0	1	Miner	M	88.6		0	2663	WLM	100	ERR	2	-0.04	NA	NA	0.489				Canada	Cohort	Ind	15366		30		Incidence					7	3
49	Zablostska et al. 2014	Leukemia excluding CLL	1	1	0	1	Miner	M	88.6		0	2663	WLM	100	ERR	2	-0.04	NA	NA	0.59				Canada	Cohort	Ind	15366		22		Incidence					7	3
49	Zablostska et al. 2014	Lymphohemato	1	1	0	1	Miner	M	88.6		0	2663	WLM	100	ERR	2	-0.01	NA	0.17	0.823				Canada	Cohort	Ind	15366		160		Incidence					7	3
49	Zablostska et al. 2014	Leukemia	1	1	0	1	Miner	M	100.2		0	2569	WLM	100	ERR	2	0.02	NA	0.46	0.808				Canada	Cohort	Ind	16236	553492	34		Mortality					7	3
49	Zablostska et al. 2014	Lymphohemato	1	1	0	1	Miner	M	100.2		0	2569	WLM	100	ERR	2	0.02	NA	0.23	0.799				Canada	Cohort	Ind	16236	553492	101		Mortality					7	3
111	Lane et al. 2010	Colon cancer	0	0	1	1	Miner	M	100.2		0	2663	WLM	100	ERR	1	0	NA	NA	0.99				Canada	Cohort	Ind	16236		82		Mortality					7	3
111	Lane et al. 2010	Pancreatic cancer	0	0	1	1	Miner	M	100.2		0	2663	WLM	100	ERR	1	-0.01	NA	NA	0.84				Canada	Cohort	Ind	16236		67		Mortality					7	3
111	Lane et al. 2010	Prostate cancer	0	0	1	1	Miner	M	100.2		0	2663	WLM	100	ERR	1	-0.03	NA	NA	0.52				Canada	Cohort	Ind	16236		98		Mortality					7	3
111	Lane et al. 2010	Stomach cancer	0	0	1	1	Miner	M	100.2		0	2663	WLM	100	ERR	1	-0.04	NA	NA	0.16				Canada	Cohort	Ind	16236		75		Mortality					7	3
111	Lane et al. 2010	IHD/CHD	0	0	0	0	Miner	M	100.2		0	2663	WLM	100	ERR	1	-0.01	NA	NA	0.18				Canada	Cohort	Ind	16236		1235		Mortality					7	3
111	Lane et al. 2010	Stroke	0	0	0	0	Miner	M	100.2		0	2663	WLM	100	ERR	1	-0.04	NA	NA	0.012				Canada	Cohort	Ind	16236		244		Mortality					7	3
111	Lane et al. 2010	Other CVD	0	0	0	0	Miner	M	100.2		0	2663	WLM	100	ERR	1	-0.02	NA	NA	0.49				Canada	Cohort	Ind	16236		317		Mortality					7	3

## Sheet: R code_DM_Df_Metaanalyse_RR
	############### Datamanagement##################
	## Clean env
	rm(list = ls())
	library(readxl)
	library(data.table)
	require(dplyr)
	#load data frame
	df = read.csv2("Df_Metaanalyse_RR.csv", na.strings = c("","NA")) %>% data.table
	## Create a new unique ID variable
	df$ID = c(1:116)
	df = df[, c(40, 1:39)]
	str(df)
	### Define the correct format for variables
	df$ID = as.factor(df$ID)
	df$Article_number = as.factor(df$Article_number)
	df$Disease = as.factor(df$Disease)
	df$Leukemia = factor(df$Leukemia, levels = c(0,1), labels = c("No","Yes"))
	df$Lymphohematopoetic = factor(df$Lymphohematopoetic, levels = c(0,1), labels = c("No","Yes"))
	df$Solid_Cancer = factor(df$Solid_Cancer, levels = c(0,1), labels = c("No","Yes"))
	df$All_cancer = factor(df$All_cancer, levels = c(0,1), labels = c("No","Yes"))
	df$Population = as.factor(df$Population)
	df$Sexe = factor(df$Sexe, levels = c("M/F","M"), labels = c("Both sex","Male"))
	df$Increment_Exp = as.numeric(df$Increment_Exp)
	df$Measure_effect = as.factor(df$Measure_effect)
	df$Adjustment = factor(df$Adjustment, levels = c(0,1,2), labels = c("No","weak","good"))
	df$Region = as.factor(df$Region)
	df$Design = as.factor(df$Design)
	df$Unit_stat = as.factor(df$Unit_stat)
	df$Sample_size = as.numeric(df$Sample_size)
	df$PY = as.numeric(df$PY)
	df$Cases = as.numeric(df$Cases)
	df$Control = as.numeric(df$Control)
	df$Outcome = as.factor(df$Outcome)
	df$Age_min = as.numeric(df$Age_min)
	df$UNSCEAR = factor(df$UNSCEAR, levels = c(1,2,3,4), c("Very low","Low","Moderate","High"))
	str(df)
	### Exclusion of all studies number 48 that reported ERR
	df = df[!(Article_number == "48" & Measure_effect == "ERR"),]
	## Number of studies where risk is estimated for increment in exposure other than 100
	df1 = df[Increment_Exp !=100] ## 7 studies concerned ##no ERR estimates concerned
	### Risk estimation for 100 increment in the exposure
	df$Estimate_interm = ifelse(df$Increment_Exp == 1000, exp(log(df$Estimate_I)/10),
	ifelse(df$Increment_Exp == 10 & df$Measure_effect != "ERR",
	exp(log(df$Estimate_I)*10),
	ifelse(df$Increment_Exp == 10 & df$Measure_effect == "ERR", 10*df$Estimate_I,
	df$Estimate_I)))
	### Estimation of the lower bound corresponding to the risk estimation for 100 increment in the exposure
	df$Lower_interm = ifelse(df$Increment_Exp == 1000, exp(log(df$Lower_I)/10),
	ifelse(df$Increment_Exp == 10 & df$Measure_effect != "ERR",
	exp(log(df$Lower_I)*10),
	ifelse(df$Increment_Exp == 10 & df$Measure_effect == "ERR", 10*df$Lower_I,
	df$Lower_I)))
	### Estimation of the upper bound corresponding to the risk estimation for 100 increment in the exposure
	df$Upper_interm = ifelse(df$Increment_Exp == 1000, exp(log(df$Upper_I)/10),
	ifelse(df$Increment_Exp == 10 & df$Measure_effect != "ERR",
	exp(log(df$Upper_I)*10),
	ifelse(df$Increment_Exp == 10 & df$Measure_effect == "ERR", 10*df$Upper_I,
	df$Upper_I)))
	## Identified studies where the lower bound of the 95%CI is missed and the endpoint estimate and its
	## and its upper bound provided
	df2 = df[is.na(Lower_interm) & !is.na(Upper_interm)]### 17 studies
	### Investigate de measure effect reported in the studies concerned
	table(df2$Measure_effect, useNA = "ifany") ### only ERR are concerned
	#### Estimation of the lower bound of the 95%CI when the upper and the endpoint estimate is provided.
	df$Lower_interm = ifelse(is.na(df$Lower_interm) & !is.na(df$Upper_interm),
	(2*df$Estimate_interm - df$Upper_interm), df$Lower_interm)
	### Investigate studies where the 95%CI is missed
	df3 = df[is.na(Lower_interm) | is.na(Upper_interm)] %>% data.table ### 21 studies
	### Investigate de measure effect reported in the studies concerned
	table(df3$Measure_effect, useNA = "ifany") ### only ERR are concerned
	### Estimation of the standard error for those studies based on the Wald statistic
	df3$Se = abs(df3$Estimate_interm/qnorm(1-(df3$p_value/2)))
	#### Estimation of the lower bound of the 95%CI
	df3$Lower_interm = df3$Estimate_interm - qnorm(1-0.05/2)*df3$Se
	#### Estimation of the upper bound of the 95%CI
	df3$Upper_interm = df3$Estimate_interm + qnorm(1-0.05/2)*df3$Se
	### Replace the 95%CI bounds by their estimated value in the main data frame
	df$Lower_interm[is.na(df$Lower_interm)] = df3$Lower_interm
	df$Upper_interm[is.na(df$Upper_interm)] = df3$Upper_interm
	### check for non coherent 95%CI
	df4 = df[df$Lower_interm > df$Upper_interm,] ### none study
	df5 = df[df$Lower_interm > df$Estimate_interm,] ### none study
	df6 = df[df$Lower_interm == df$Upper_interm,] ## 3 studies concerned just because the point estimate is null
	df7 = df[df$Lower_interm == df$Estimate_interm,] ## 5 studies concerned but these are not aberrant results
	df8 = df[df$Upper_interm == df$Estimate_interm,] ## 3 studies concerned just because the point estimate is null
	### estimation of diseases prevalence
	df$Prevalence = round(df$Cases/df$Sample_size, 2)
	## Number of studies with low prevalence
	df9 = df[df$Prevalence > 0.05,] ### 28 studies concerned
	### But among these studies, only two estimated OR, but one was nested case-control
	### Convert ERRs and their 95%CI into relative risk
	df$Estimate_F = ifelse(df$Measure_effect == "ERR", df$Estimate_interm + 1, df$Estimate_interm)
	df$Upper_F = ifelse(df$Measure_effect == "ERR", df$Upper_interm + 1, df$Upper_interm)
	df$Lower_F= ifelse(df$Measure_effect == "ERR", df$Lower_interm + 1, df$Lower_interm)
	#### Save the new data bases
	write.csv2(df, "Radon_health_effects_RR.csv", row.names = F)

## Sheet: R code for Meta-analysis of RRs
		############### Metaanalysis##################
		## Clean env
		rm(list = ls())
		library(data.table)
		require(dplyr)
		library(meta)
		library(metafor)
		#load data frame
		df_meta= read.csv2("Radon_health_effects_RR.csv") %>% data.table
		###Estimation of the coef beta through the natural log of the point estimate
		df_meta$logrr = log(df_meta$Estimate_F)
		##Estimation of the standard error of the coef
		df_meta$Se_logrr = (log(df_meta$Upper_F)-log(df_meta$Estimate_F))/qnorm(1-0.05/2)
		################################################################################
		####################### Incidence data among children ##########################
		################################################################################
		###Selection of studies on childhood leukemia
		df_meta.child.leuk = df_meta[df_meta$Article_number %in% c(14,42,81,84,115,169)&
		df_meta$Population == "Children" &
		df_meta$Disease %in% c("Leukemia" , "Acute leukemia"),]## OR was reported in studies 81 & 115
		### Metaanalyse on leukemia using Dersimonia and Lair method
		meta_child.leuk.DL=metagen(TE = logrr, seTE = Se_logrr, studlab=paste(Study),
		data=df_meta.child.leuk, comb.fix=FALSE,
		comb.random = TRUE,method.tau="DL",hakn=FALSE,
		n.e = Sample_size,
		prediction = TRUE,sm="RR", title = "Childhood leukemia incidence")
		summary(meta_child.leuk.DL)
		forest(meta_child.leuk.DL, leftcols = c("studlab", "n.e"))
		#method.tau="MH",#
		### Metaanalyse on leukemia using comb.fixed method MH
		meta_child.leuk.MH = metagen(TE = logrr, seTE = Se_logrr, studlab=paste(Study),
		data=df_meta.child.leuk, comb.fix=TRUE,
		comb.random = FALSE, hakn=FALSE,
		n.e = Sample_size, method.tau = "DL",
		prediction = TRUE,sm="RR", title = "Childhood leukemia incidence")
		summary(meta_child.leuk.MH)
		### Metaanalyse on leukemia using REML method
		meta_child.leuk.REML = metagen(TE = logrr, seTE = Se_logrr, studlab=paste(Study),
		data=df_meta.child.leuk, comb.fix=FALSE,
		comb.random = TRUE, hakn=FALSE,
		n.e = Sample_size, method.tau = "REML",
		prediction = TRUE,sm="RR", title = "Childhood leukemia incidence")
		summary(meta_child.leuk.REML)
		### Metaanalyse on leukemia using REML method and CI based on hakn method
		meta_child.leuk.REML.hakn = metagen(TE = logrr, seTE = Se_logrr, studlab=paste(Study),
		data=df_meta.child.leuk, comb.fix=FALSE,
		comb.random = TRUE, hakn=TRUE,
		n.e = Sample_size, method.tau = "REML",
		prediction = TRUE,sm="RR", title = "Childhood leukemia incidence")
		summary(meta_child.leuk.REML.hakn)
		####### Funnel plot for publication bias
		png(filename="U:/03 REVUE SYSTEMATIQUE/SCRIPT_META/Results/Funnel plot RR/Childhood leukemia incidence.png",
		pointsize=14, width = 400, height = 500, units = "px", type ="cairo-png")
		funnel(meta_child.leuk.DL, studlab = TRUE)
		title("Funnel plot for childhood leukemia incidence")
		dev.off()
		###Selection of studies on childhood lymphohematological cancer
		df_meta.child.hema = df_meta[df_meta$Article_number %in% c(14,42,81,84,115,169)&
		df_meta$Population == "Children" &
		df_meta$Disease %in% c("Leukemia","Lymphoma","Acute leukemia"),]## OR was reported in studies 81 & 115
		### Metaanalyse on lymphohematological cancer using Dersimonian and Lair method
		meta_child.hema.DL=metagen(TE = logrr, seTE = Se_logrr, studlab=paste(Study),
		data=df_meta.child.hema, comb.fix=FALSE,
		comb.random = TRUE,method.tau="DL",hakn=FALSE,
		n.e = Sample_size, n.c = Cases,
		prediction = TRUE,sm="RR", title = "Childhood lymphohematological cancer incidence")
		summary(meta_child.hema.DL)
		forest(meta_child.hema.DL, leftcols = c("studlab", "n.e"))
		#method.tau="MH",#
		### Metaanalyse on lymphohematological cancer using comb.fixed method MH
		meta_child.hema.MH = metagen(TE = logrr, seTE = Se_logrr, studlab=paste(Study),
		data=df_meta.child.hema, comb.fix=TRUE,
		comb.random = FALSE, hakn=FALSE,
		n.e = Sample_size, method.tau = "DL",
		prediction = TRUE,sm="RR", title = "Childhood lymphohematological cancer incidence")
		summary(meta_child.hema.MH)
		### Metaanalyse on lymphohematological cancer using REML method
		meta_child.hema.REML = metagen(TE = logrr, seTE = Se_logrr, studlab=paste(Study),
		data=df_meta.child.hema, comb.fix=FALSE,
		comb.random = TRUE, hakn=FALSE,
		n.e = Sample_size, method.tau = "REML",
		prediction = TRUE,sm="RR", title = "Childhood Lymphohematological cancer incidence")
		summary(meta_child.hema.REML)
		### Metaanalyse on lymphohematological cancer using REML method and CI based on hakn method
		meta_child.hema.REML.hakn = metagen(TE = logrr, seTE = Se_logrr, studlab=paste(Study),
		data=df_meta.child.hema, comb.fix=FALSE,
		comb.random = TRUE, hakn=TRUE,
		n.e = Sample_size, method.tau = "REML",
		prediction = TRUE,sm="RR", title = "Childhood Lymphohematological cancer incidence")
		summary(meta_child.hema.REML.hakn)
		####### Funnel plot for publication bias
		png(filename="U:/03 REVUE SYSTEMATIQUE/SCRIPT_META/Results/Funnel plot RR/Childhood lymphohematological cancer incidence.png",
		pointsize=14, width = 550, height = 550, units = "px", type ="cairo-png")
		funnel(meta_child.hema.DL, studlab = TRUE)
		title("Funnel plot for childhood lymphohematological cancer incidence")
		dev.off()
		###Selection of studies on childhood brain and central nervous system tumours
		df_meta.child.cns = df_meta[df_meta$Article_number %in% c(14,42,84,169) &
		df_meta$Disease == "CNS" & df_meta$Population == "Children",]# HR ; RR
		### Metaanalyse on brain and central nervous system tumour using Dersimonian and Lair method
		meta_child.cns.DL=metagen(TE = logrr, seTE = Se_logrr, studlab=paste(Study),
		data=df_meta.child.cns, comb.fix=FALSE,
		comb.random = TRUE,method.tau="DL",hakn=FALSE,
		n.e = Sample_size, n.c = Cases,
		prediction = TRUE,sm="RR", title = "Childhood brain and central nervous system tumour incidence")
		summary(meta_child.cns.DL)
		forest(meta_child.cns.DL, leftcols = c("studlab", "n.e"))
		### Metaanalyse on brain and central nervous system tumour using comb.fixed method MH
		meta_child.cns.MH = metagen(TE = logrr, seTE = Se_logrr, studlab=paste(Study),
		data=df_meta.child.cns, comb.fix=TRUE,
		comb.random = FALSE, hakn=FALSE,
		n.e = Sample_size, method.tau = "DL",
		prediction = TRUE,sm="RR", title = "Childhood brain and central nervous system tumour incidence")
		summary(meta_child.cns.MH)
		### Metaanalyse on brain and central nervous system tumour using REML method
		meta_child.cns.REML = metagen(TE = logrr, seTE = Se_logrr, studlab=paste(Study),
		data=df_meta.child.cns, comb.fix=FALSE,
		comb.random = TRUE, hakn=FALSE,
		n.e = Sample_size, method.tau = "REML",
		prediction = TRUE,sm="RR", title = "Childhood brain and central nervous system tumour incidence")
		summary(meta_child.cns.REML)
		### Metaanalyse on brain and central nervous system tumour using REML method and CI based on hakn method
		meta_child.cns.REML.hakn = metagen(TE = logrr, seTE = Se_logrr, studlab=paste(Study),
		data=df_meta.child.cns, comb.fix=FALSE,
		comb.random = TRUE, hakn=TRUE,
		n.e = Sample_size, method.tau = "REML",
		prediction = TRUE,sm="RR", title = "Childhood brain and central nervous system tumour incidence")
		summary(meta_child.cns.REML.hakn)
		####### Funnel plot for publication bias
		png(filename="U:/03 REVUE SYSTEMATIQUE/SCRIPT_META/Results/Funnel plot RR/Childhood brain and central nervous system tumour incidence.png",
		pointsize=14, width = 650, height = 550, units = "px", type ="cairo-png")
		funnel(meta_child.cns.DL, studlab = TRUE)
		title("Funnel plot for childhood brain and central nervous system tumour incidence")
		dev.off()
		################################################################################
		####################### Mortality data among adults in general population ######
		################################################################################
		###Selection of studies on malignant melanoma
		df_meta.adult.mm = df_meta[df_meta$Article_number %in% c(2,65) &
		df_meta$Disease == "Malignant melanoma" & df_meta$Population == "Adult",]# HR
		### Metaanalyse on maligant melanoma using Dersimonian and Lair method
		meta_adult.mm.DL=metagen(TE = logrr, seTE = Se_logrr, studlab=paste(Study),
		data=df_meta.adult.mm, comb.fix=FALSE,
		comb.random = TRUE,method.tau="DL",hakn=FALSE,
		n.e = Sample_size, n.c = Cases,
		prediction = TRUE,sm="RR", title = "Malignant melanoma mortality among adults in the general population")
		summary(meta_adult.mm.DL)
		forest(meta_adult.mm.DL, leftcols = c("studlab", "n.e"))
		### Metaanalyse on maligant melanoma using comb.fixed method MH
		meta_adult.mm.MH = metagen(TE = logrr, seTE = Se_logrr, studlab=paste(Study),
		data=df_meta.adult.mm, comb.fix=TRUE,
		comb.random = FALSE, hakn=FALSE,
		n.e = Sample_size, method.tau = "DL",
		prediction = TRUE,sm="RR", title = "Malignant melanoma mortality among adults in the general population")
		summary(meta_adult.mm.MH)
		### Metaanalyse on maligant melanoma using REML method
		meta_adult.mm.REML = metagen(TE = logrr, seTE = Se_logrr, studlab=paste(Study),
		data=df_meta.adult.mm, comb.fix=FALSE,
		comb.random = TRUE, hakn=FALSE,
		n.e = Sample_size, method.tau = "REML",
		prediction = TRUE,sm="RR", title = "Malignant melanoma mortality among adults in the general population")
		summary(meta_adult.mm.REML)
		### Metaanalyse on maligant melanoma using REML method and CI based on hakn method
		meta_adult.mm.REML.hakn = metagen(TE = logrr, seTE = Se_logrr, studlab=paste(Study),
		data=df_meta.adult.mm, comb.fix=FALSE,
		comb.random = TRUE, hakn=TRUE,
		n.e = Sample_size, method.tau = "REML",
		prediction = TRUE,sm="RR", title = "Malignant melanoma mortality among adults in the general population")
		summary(meta_adult.mm.REML.hakn)
		###Selection of studies on non melanoma skin cancer
		df_meta.adult.nm = df_meta[df_meta$Article_number %in% c(2,65) &
		df_meta$Disease == "NM Skin cancer" & df_meta$Population == "Adult",]# HR
		### Metaanalyse on non-melanoma skin cancer using Dersimonian and Lair method
		meta_adult.nm.DL=metagen(TE = logrr, seTE = Se_logrr, studlab=paste(Study),
		data=df_meta.adult.nm, comb.fix=FALSE,
		comb.random = TRUE,method.tau="DL",hakn=FALSE,
		n.e = Sample_size, n.c = Cases,
		prediction = TRUE,sm="RR", title = "Non-melanoma skin cancer mortality among adults in the general population")
		summary(meta_adult.nm.DL)
		forest(meta_adult.nm.DL, leftcols = c("studlab", "n.e"))
		### Metaanalyse on non-melanoma skin cancer using comb.fixed method MH
		meta_adult.nm.MH = metagen(TE = logrr, seTE = Se_logrr, studlab=paste(Study),
		data=df_meta.adult.nm, comb.fix=TRUE,
		comb.random = FALSE, hakn=FALSE,
		n.e = Sample_size, method.tau = "DL",
		prediction = TRUE,sm="RR", title = "Non-melanoma skin cancer mortality among adults in the general population")
		summary(meta_adult.nm.MH)
		### Metaanalyse on non-melanoma skin cancer using REML method
		meta_adult.nm.REML = metagen(TE = logrr, seTE = Se_logrr, studlab=paste(Study),
		data=df_meta.adult.nm, comb.fix=FALSE,
		comb.random = TRUE, hakn=FALSE,
		n.e = Sample_size, method.tau = "REML",
		prediction = TRUE,sm="RR", title = "Non-melanoma skin cancer mortality among adults in the general population")
		summary(meta_adult.nm.REML)
		### Metaanalyse on non-melanoma skin cancer using REML method and CI based on hakn method
		meta_adult.nm.REML.hakn = metagen(TE = logrr, seTE = Se_logrr, studlab=paste(Study),
		data=df_meta.adult.nm, comb.fix=FALSE,
		comb.random = TRUE, hakn=TRUE,
		n.e = Sample_size, method.tau = "REML",
		prediction = TRUE,sm="RR", title = "Non-melanoma skin cancer mortality among adults in the general population")
		summary(meta_adult.nm.REML.hakn)
		################################################################################
		####################### incidence data among miner #############################
		################################################################################
		###Selection of studies on leukemia
		df_meta.miner.inc.leuk = df_meta[df_meta$Article_number %in% c(13,126,49)&
		df_meta$Population == "Miner" &
		df_meta$Outcome == "Incidence" &
		df_meta$Disease %in% c("Leukemia","CLL","Leukemia excluding CLL"),]## ERR
		## We need to exclude the studies 13 and 126 where disease is CLL or Leukemia excluding CLL
		df_meta.miner.inc.leuk = df_meta.miner.inc.leuk[!(Article_number %in% c ("126","13")
		& Disease %in%
		c("CLL","Leukemia excluding CLL")),]
		### Metaanalyse on leukemia using Dersimonia and Lair method
		meta_miner.inc.leuk.DL = metagen(TE = logrr, seTE = Se_logrr, studlab=paste(Study),
		data=df_meta.miner.inc.leuk, comb.fix=FALSE,
		comb.random = TRUE,method.tau="DL",hakn=FALSE,
		n.e = Sample_size, n.c = Cases,
		prediction = TRUE,sm="RR", title = "Leukemia incidence among miners")
		summary(meta_miner.inc.leuk.DL)
		forest(meta_miner.inc.leuk.DL, leftcols = c("studlab", "n.e"))
		### Metaanalyse on leukemia using comb.fixed method MH
		meta_miner.inc.leuk.MH = metagen(TE = logrr, seTE = Se_logrr, studlab=paste(Study),
		data=df_meta.miner.inc.leuk, comb.fix=TRUE,
		comb.random = FALSE, hakn=FALSE,
		n.e = Sample_size, method.tau = "DL",
		prediction = TRUE,sm="RR", title = "Leukemia incidence among miners")
		summary(meta_miner.inc.leuk.MH)
		### Metaanalyse on leukemia using REML method
		meta_miner.inc.leuk.REML = metagen(TE = logrr, seTE = Se_logrr, studlab=paste(Study),
		data=df_meta.miner.inc.leuk, comb.fix=FALSE,
		comb.random = TRUE, hakn=FALSE,
		n.e = Sample_size, method.tau = "REML",
		prediction = TRUE,sm="RR", title = "Leukemia incidence among miners")
		summary(meta_miner.inc.leuk.REML)
		### Metaanalyse on leukemia using REML method and CI based on hakn method
		meta_miner.inc.leuk.REML.hakn = metagen(TE = logrr, seTE = Se_logrr, studlab=paste(Study),
		data=df_meta.miner.inc.leuk, comb.fix=FALSE,
		comb.random = TRUE, hakn=TRUE,
		n.e = Sample_size, method.tau = "REML",
		prediction = TRUE,sm="RR", title = "Leukemia incidence among miners")
		summary(meta_miner.inc.leuk.REML.hakn)
		####### Funnel plot for publication bias
		png(filename="U:/03 REVUE SYSTEMATIQUE/SCRIPT_META/Results/Funnel plot RR/Leukemia incidence among miners.png",
		pointsize=14, width = 650, height = 550, units = "px", type ="cairo-png")
		funnel(meta_miner.inc.leuk.DL, studlab = TRUE)
		title("Funnel plot for leukemia incidence among miners")
		dev.off()
		###Selection of studies on chronic lymphocytic leukemia
		df_meta.miner.inc.cll = df_meta[df_meta$Article_number %in% c(13,126,49)&
		df_meta$Population == "Miner" &
		df_meta$Outcome == "Incidence" &
		df_meta$Disease =="CLL",]## ERR
		### Metaanalyse on leukemia using Dersimonia and Lair method
		meta_miner.inc.cll.DL = metagen(TE = logrr, seTE = Se_logrr, studlab=paste(Study),
		data=df_meta.miner.inc.cll, comb.fix=FALSE,
		comb.random = TRUE,method.tau="DL",hakn=FALSE,
		n.e = Sample_size, n.c = Cases,
		prediction = TRUE,sm="RR",
		title = "Chronic lymphocytic leukemia incidence among miners")
		summary(meta_miner.inc.cll.DL)
		forest(meta_miner.inc.cll.DL, leftcols = c("studlab", "n.e"))
		### Metaanalyse on leukemia using comb.fixed method MH
		meta_miner.inc.cll.MH = metagen(TE = logrr, seTE = Se_logrr, studlab=paste(Study),
		data=df_meta.miner.inc.cll, comb.fix=TRUE,
		comb.random = FALSE, hakn=FALSE,
		n.e = Sample_size, method.tau = "DL",
		prediction = TRUE,sm="RR",
		title = "Chronic lymphocytic leukemia incidence among miners")
		summary(meta_miner.inc.cll.MH)
		### Metaanalyse on leukemia using REML method
		meta_miner.inc.cll.REML = metagen(TE = logrr, seTE = Se_logrr, studlab=paste(Study),
		data=df_meta.miner.inc.cll, comb.fix=FALSE,
		comb.random = TRUE, hakn=FALSE,
		n.e = Sample_size, method.tau = "REML",
		prediction = TRUE,sm="RR", title = "Chronic lymphocytic leukemia incidence among miners")
		summary(meta_miner.inc.cll.REML)
		### Metaanalyse on leukemia using REML method and CI based on hakn method
		meta_miner.inc.cll.REML.hakn = metagen(TE = logrr, seTE = Se_logrr, studlab=paste(Study),
		data=df_meta.miner.inc.cll, comb.fix=FALSE,
		comb.random = TRUE, hakn=TRUE,
		n.e = Sample_size, method.tau = "REML",
		prediction = TRUE,sm="RR", title = "Chronic lymphocytic leukemia incidence among miners")
		summary(meta_miner.inc.cll.REML.hakn)
		####### Funnel plot for publication bias
		png(filename="U:/03 REVUE SYSTEMATIQUE/SCRIPT_META/Results/Funnel plot RR/Chronic lymphocytic leukemia incidence among miners.png",
		pointsize=14, width = 600, height = 500, units = "px", type ="cairo-png")
		funnel(meta_miner.inc.cll.DL, studlab = TRUE)
		title("Funnel plot for chronic lymphocytic leukemia incidence among miners")
		dev.off()
		###Selection of studies on leukemia excluding chronic lymphocytic leukemia
		df_meta.miner.inc.leuk_cll = df_meta[df_meta$Article_number %in% c(13, 49,126)&
		df_meta$Population == "Miner" &
		df_meta$Outcome == "Incidence" &
		df_meta$Disease =="Leukemia excluding CLL",]## ERR
		### Metaanalyse on leukemia using Dersimonia and Lair method
		meta_miner.inc.leuk_cll.DL = metagen(TE = logrr, seTE = Se_logrr, studlab=paste(Study),
		data=df_meta.miner.inc.leuk_cll, comb.fix=FALSE,
		comb.random = TRUE,method.tau="DL",hakn=FALSE,
		n.e = Sample_size, n.c = Cases,
		prediction = TRUE,sm="RR",
		title = "Leukemia excluding CLL incidence among miners")
		summary(meta_miner.inc.leuk_cll.DL)
		forest(meta_miner.inc.leuk_cll.DL, leftcols = c("studlab", "n.e"))
		### Metaanalyse on leukemia using comb.fixed method MH
		meta_miner.inc.leuk_cll.MH = metagen(TE = logrr, seTE = Se_logrr, studlab=paste(Study),
		data=df_meta.miner.inc.leuk_cll, comb.fix=TRUE,
		comb.random = FALSE, hakn=FALSE,
		n.e = Sample_size, method.tau = "DL",
		prediction = TRUE,sm="RR",
		title = "Leukemia excluding CLL incidence among miners")
		summary(meta_miner.inc.leuk_cll.MH)
		### Metaanalyse on leukemia using REML method
		meta_miner.inc.leuk_cll.REML = metagen(TE = logrr, seTE = Se_logrr, studlab=paste(Study),
		data=df_meta.miner.inc.leuk_cll, comb.fix=FALSE,
		comb.random = TRUE, hakn=FALSE,
		n.e = Sample_size, method.tau = "REML",
		prediction = TRUE,sm="RR", title = "Leukemia excluding CLL incidence among miners")
		summary(meta_miner.inc.leuk_cll.REML)
		### Metaanalyse on leukemia using REML method and CI based on hakn method
		meta_miner.inc.leuk_cll.REML.hakn = metagen(TE = logrr, seTE = Se_logrr, studlab=paste(Study),
		data=df_meta.miner.inc.leuk_cll, comb.fix=FALSE,
		comb.random = TRUE, hakn=TRUE,
		n.e = Sample_size, method.tau = "REML",
		prediction = TRUE,sm="RR", title = "Leukemia excluding CLL incidence among miners")
		summary(meta_miner.inc.leuk_cll.REML.hakn)
		####### Funnel plot for publication bias
		png(filename="U:/03 REVUE SYSTEMATIQUE/SCRIPT_META/Results/Funnel plot RR/Leukemia excluding CLL incidence among miners.png",
		pointsize=14, width = 600, height = 500, units = "px", type ="cairo-png")
		funnel(meta_miner.inc.leuk_cll.DL, studlab = TRUE)
		title("Funnel plot for leukemia excluding CLL incidence among miners")
		dev.off()
		###Selection of studies on Lymphohematological cancer
		df_meta.miner.inc.hema = df_meta[df_meta$Article_number %in% c(13,126,49)&
		df_meta$Population == "Miner" &
		df_meta$Outcome == "Incidence" &
		df_meta$Disease %in% c("Leukemia","Lymphohemato"),]## ERR
		### Metaanalyse on leukemia using Dersimonia and Lair method
		meta_miner.inc.hema.DL = metagen(TE = logrr, seTE = Se_logrr, studlab=paste(Study),
		data=df_meta.miner.inc.hema, comb.fix=FALSE,
		comb.random = TRUE,method.tau="DL",hakn=FALSE,
		n.e = Sample_size, n.c = Cases,
		prediction = TRUE,sm="RR",
		title = "Lymphohematological cancer incidence among miners")
		summary(meta_miner.inc.hema.DL)
		forest(meta_miner.inc.hema.DL, leftcols = c("studlab", "n.e"))
		### Metaanalyse on leukemia using comb.fixed method MH
		meta_miner.inc.hema.MH = metagen(TE = logrr, seTE = Se_logrr, studlab=paste(Study),
		data=df_meta.miner.inc.hema, comb.fix=TRUE,
		comb.random = FALSE, hakn=FALSE,
		n.e = Sample_size, method.tau = "DL",
		prediction = TRUE,sm="RR",
		title = "Lymphohematological cancer incidence among miners")
		summary(meta_miner.inc.hema.MH)
		### Metaanalyse on leukemia using REML method
		meta_miner.inc.hema.REML = metagen(TE = logrr, seTE = Se_logrr, studlab=paste(Study),
		data=df_meta.miner.inc.hema, comb.fix=FALSE,
		comb.random = TRUE, hakn=FALSE,
		n.e = Sample_size, method.tau = "REML",
		prediction = TRUE,sm="RR", title = "Lymphohematological cancer incidence among miners")
		summary(meta_miner.inc.hema.REML)
		### Metaanalyse on leukemia using REML method and CI based on hakn method
		meta_miner.inc.hema.REML.hakn = metagen(TE = logrr, seTE = Se_logrr, studlab=paste(Study),
		data=df_meta.miner.inc.hema, comb.fix=FALSE,
		comb.random = TRUE, hakn=TRUE,
		n.e = Sample_size, method.tau = "REML",
		prediction = TRUE,sm="RR", title = "Lymphohematological cancer incidence among miners")
		summary(meta_miner.inc.hema.REML.hakn)
		####### Funnel plot for publication bias
		png(filename="U:/03 REVUE SYSTEMATIQUE/SCRIPT_META/Results/Funnel plot RR/Lymphohematological cancer incidence among miners.png",
		pointsize=14, width = 600, height = 500, units = "px", type ="cairo-png")
		funnel(meta_miner.inc.hema.DL, studlab = TRUE)
		title("Funnel plot for lymphohematological cancer incidence among miners")
		dev.off()
		###Selection of studies on extra thoracic airways cancer
		df_meta.miner.inc.extratho = df_meta[df_meta$Article_number %in% c(8,13,111)&
		df_meta$Population == "Miner" &
		df_meta$Outcome == "Incidence" &
		df_meta$Disease %in% c("Extra-thoracic airway",
		"Buccal cavity cancer"),]## ERR
		### Metaanalyse on extra thoracic airways cancer using Dersimonia and Lair method
		meta_miner.inc.extratho.DL = metagen(TE = logrr, seTE = Se_logrr, studlab=paste(Study),
		data=df_meta.miner.inc.extratho, comb.fix=FALSE,
		comb.random = TRUE,method.tau="DL",hakn=FALSE,
		n.e = Sample_size, n.c = Cases,
		prediction = TRUE,sm="RR",
		title = "Extra thoracic airways cancer incidence among miners")
		summary(meta_miner.inc.extratho.DL)
		forest(meta_miner.inc.extratho.DL, leftcols = c("studlab", "n.e"))
		### Metaanalyse on Extra thoracic airways cancer using comb.fixed method MH
		meta_miner.inc.extratho.MH = metagen(TE = logrr, seTE = Se_logrr, studlab=paste(Study),
		data=df_meta.miner.inc.extratho, comb.fix=TRUE,
		comb.random = FALSE, hakn=FALSE,
		n.e = Sample_size, method.tau = "DL",
		prediction = TRUE,sm="RR",
		title = "Extra thoracic airways cancer incidence among miners")
		summary(meta_miner.inc.extratho.MH)
		### Metaanalyse on Extra thoracic airways cancer using REML method
		meta_miner.inc.extratho.REML = metagen(TE = logrr, seTE = Se_logrr, studlab=paste(Study),
		data=df_meta.miner.inc.extratho, comb.fix=FALSE,
		comb.random = TRUE, hakn=FALSE,
		n.e = Sample_size, method.tau = "REML",
		prediction = TRUE,sm="RR", title = "Extra thoracic airways cancer incidence among miners")
		summary(meta_miner.inc.extratho.REML)
		### Metaanalyse on Extra thoracic airways cancer using REML method and CI based on hakn method
		meta_miner.inc.extratho.REML.hakn = metagen(TE = logrr, seTE = Se_logrr, studlab=paste(Study),
		data=df_meta.miner.inc.extratho, comb.fix=FALSE,
		comb.random = TRUE, hakn=TRUE,
		n.e = Sample_size, method.tau = "REML",
		prediction = TRUE,sm="RR", title = "Extra thoracic airways cancer incidence among miners")
		summary(meta_miner.inc.extratho.REML.hakn)
		####### Funnel plot for publication bias
		png(filename="U:/03 REVUE SYSTEMATIQUE/SCRIPT_META/Results/Funnel plot RR/Extra thoracic airways cancer incidence among miners.png",
		pointsize=14, width = 650, height = 500, units = "px", type ="cairo-png")
		funnel(meta_miner.inc.extratho.DL, studlab = TRUE)
		title("Funnel plot for extra thoracic airways cancer incidence among miners")
		dev.off()
		###Selection of studies on stomach cancer
		df_meta.miner.inc.stomach = df_meta[df_meta$Article_number %in% c(13,111)&
		df_meta$Population == "Miner" &
		df_meta$Outcome == "Incidence" &
		df_meta$Disease == "Stomach cancer",]## ERR
		### Metaanalyse on stomach cancer using Dersimonia and Lair method
		meta_miner.inc.stomach.DL = metagen(TE = logrr, seTE = Se_logrr, studlab=paste(Study),
		data=df_meta.miner.inc.stomach, comb.fix=FALSE,
		comb.random = TRUE,method.tau="DL",hakn=FALSE,
		n.e = Sample_size, n.c = Cases,
		prediction = TRUE,sm="RR",
		title = "Stomach cancer incidence among miners")
		summary(meta_miner.inc.stomach.DL)
		forest(meta_miner.inc.stomach.DL, leftcols = c("studlab", "n.e"))
		### Metaanalyse on stomach cancer using comb.fixed method MH
		meta_miner.inc.stomach.MH = metagen(TE = logrr, seTE = Se_logrr, studlab=paste(Study),
		data=df_meta.miner.inc.stomach, comb.fix=TRUE,
		comb.random = FALSE, hakn=FALSE,
		n.e = Sample_size, method.tau = "DL",
		prediction = TRUE,sm="RR",
		title = "Stomach cancer incidence among miners")
		summary(meta_miner.inc.stomach.MH)
		####### Funnel plot for publication bias
		png(filename="U:/03 REVUE SYSTEMATIQUE/SCRIPT_META/Results/Funnel plot RR/Stomach cancer incidence among miners.png",
		pointsize=14, width = 500, height = 400, units = "px", type ="cairo-png")
		funnel(meta_miner.inc.stomach.DL, studlab = TRUE)
		title("Funnel plot for stomach cancer incidence among miners")
		dev.off()
		###Selection of studies on digestive cancer
		df_meta.miner.inc.digestive = df_meta[df_meta$Article_number %in% c(13,111)&
		df_meta$Population == "Miner" &
		df_meta$Outcome == "Incidence" &
		df_meta$Disease %in% c("Stomach cancer",
		"Pancreatic cancer",
		"Colon cancer",
		"Rectal cancer"),]## ERR
		### Metaanalyse on digestive cancer using Dersimonia and Lair method
		meta_miner.inc.digestive.DL = metagen(TE = logrr, seTE = Se_logrr, studlab=paste(Study),
		data=df_meta.miner.inc.digestive, comb.fix=FALSE,
		comb.random = TRUE,method.tau="DL",hakn=FALSE,
		n.e = Sample_size, n.c = Cases,
		prediction = TRUE,sm="RR",
		title = "Digestive cancer incidence among miners")
		summary(meta_miner.inc.digestive.DL)
		forest(meta_miner.inc.digestive.DL, leftcols = c("studlab", "n.e"))
		### Metaanalyse on Digestive cancer using comb.fixed method MH
		meta_miner.inc.digestive.MH = metagen(TE = logrr, seTE = Se_logrr, studlab=paste(Study),
		data=df_meta.miner.inc.digestive, comb.fix=TRUE,
		comb.random = FALSE, hakn=FALSE,
		n.e = Sample_size, method.tau = "DL",
		prediction = TRUE,sm="RR",
		title = "Digestive cancer incidence among miners")
		summary(meta_miner.inc.digestive.MH)
		### Metaanalyse on Digestive cancer using REML method
		meta_miner.inc.digestive.REML = metagen(TE = logrr, seTE = Se_logrr, studlab=paste(Study),
		data=df_meta.miner.inc.digestive, comb.fix=FALSE,
		comb.random = TRUE, hakn=FALSE,
		n.e = Sample_size, method.tau = "REML",
		prediction = TRUE,sm="RR", title = "Digestive cancer incidence among miners")
		summary(meta_miner.inc.digestive.REML)
		### Metaanalyse on stomach cancer using REML method and CI based on hakn method
		meta_miner.inc.digestive.REML.hakn = metagen(TE = logrr, seTE = Se_logrr, studlab=paste(Study),
		data=df_meta.miner.inc.digestive, comb.fix=FALSE,
		comb.random = TRUE, hakn=TRUE,
		n.e = Sample_size, method.tau = "REML",
		prediction = TRUE,sm="RR", title = "Digestive cancer incidence among miners")
		summary(meta_miner.inc.digestive.REML.hakn)
		### Metaanalyse on stomach cancer using maximum likelihood method and CI based on hakn method
		meta_miner.inc.digestive.ML.hakn = metagen(TE = logrr, seTE = Se_logrr, studlab=paste(Study),
		data=df_meta.miner.inc.digestive, comb.fix=FALSE,
		comb.random = TRUE, hakn=TRUE,
		n.e = Sample_size, method.tau = "ML",
		prediction = TRUE,sm="RR", title = "Digestive cancer incidence among miners")
		summary(meta_miner.inc.digestive.ML.hakn)
		####### Funnel plot for publication bias
		png(filename="U:/03 REVUE SYSTEMATIQUE/SCRIPT_META/Results/Funnel plot RR/Digestive cancer incidence among miners.png",
		pointsize=14, width = 500, height = 600, units = "px", type ="cairo-png")
		funnel(meta_miner.inc.digestive.DL, studlab = TRUE)
		title("Funnel plot for digestive cancer incidence among miners")
		dev.off()
		################################################################################
		####################### mortality data among miner #############################
		################################################################################
		###Selection of studies on leukemia
		df_meta.miner.mort.leuk = df_meta[df_meta$Article_number %in% c(13,90,48,49)&
		df_meta$Population == "Miner" &
		df_meta$Outcome == "Mortality" &
		df_meta$Disease %in% c("Leukemia","CLL",
		"Myeloid leukemia"),]## ERR ## RR
		## We need to exclude the study 13 where disease is CLL to retain only the one on leukemia
		df_meta.miner.mort.leuk = df_meta.miner.mort.leuk[!(df_meta.miner.mort.leuk$Article_number == "13"
		& df_meta.miner.mort.leuk$Disease == "CLL"),]
		### Metaanalyse on leukemia mortality using Dersimonia and Lair method
		meta_miner.mort.leuk.DL = metagen(TE = logrr, seTE = Se_logrr, studlab=paste(Study),
		data=df_meta.miner.mort.leuk, comb.fix=FALSE,
		comb.random = TRUE,method.tau="DL",hakn=FALSE,
		n.e = Sample_size, n.c = Cases,
		prediction = TRUE,sm="RR", title = "Leukemia mortality among miners")
		summary(meta_miner.mort.leuk.DL)
		forest(meta_miner.mort.leuk.DL, leftcols = c("studlab", "n.e"))
		### Metaanalyse on leukemia mortality using comb.fixed method MH
		meta_miner.mort.leuk.MH = metagen(TE = logrr, seTE = Se_logrr, studlab=paste(Study),
		data=df_meta.miner.mort.leuk, comb.fix=TRUE,
		comb.random = FALSE, hakn=FALSE,
		n.e = Sample_size, method.tau = "DL",
		prediction = TRUE,sm="RR", title = "Leukemia mortality among miners")
		summary(meta_miner.mort.leuk.MH)
		### Metaanalyse on leukemia mortality using REML method
		meta_miner.mort.leuk.REML = metagen(TE = logrr, seTE = Se_logrr, studlab=paste(Study),
		data=df_meta.miner.mort.leuk, comb.fix=FALSE,
		comb.random = TRUE, hakn=FALSE,
		n.e = Sample_size, method.tau = "REML",
		prediction = TRUE,sm="RR", title = "Leukemia mortality among miners")
		summary(meta_miner.mort.leuk.REML)
		### Metaanalyse on leukemia mortality using REML method and CI based on hakn method
		meta_miner.mort.leuk.REML.hakn = metagen(TE = logrr, seTE = Se_logrr, studlab=paste(Study),
		data=df_meta.miner.mort.leuk, comb.fix=FALSE,
		comb.random = TRUE, hakn=TRUE,
		n.e = Sample_size, method.tau = "REML",
		prediction = TRUE,sm="RR", title = "Leukemia mortality among miners")
		summary(meta_miner.mort.leuk.REML.hakn)
		### Metaanalyse on leukemia mortality using maximum likelihood method and CI based on hakn method
		meta_miner.mort.leuk.ML.hakn = metagen(TE = logrr, seTE = Se_logrr, studlab=paste(Study),
		data=df_meta.miner.mort.leuk, comb.fix=FALSE,
		comb.random = TRUE, hakn=TRUE,
		n.e = Sample_size, method.tau = "ML",
		prediction = TRUE,sm="RR", title = "Leukemia mortality among miners")
		summary(meta_miner.mort.leuk.ML.hakn)
		####### Funnel plot for publication bias
		png(filename="U:/03 REVUE SYSTEMATIQUE/SCRIPT_META/Results/Funnel plot RR/Leukemia mortality among miners.png",
		pointsize=14, width = 500, height = 400, units = "px", type ="cairo-png")
		funnel(meta_miner.mort.leuk.DL, studlab = TRUE)
		title("Funnel plot for leukemia mortality among miners")
		dev.off()
		###Selection of studies on chronic lymphocytic leukemia mortality
		df_meta.miner.mort.cll = df_meta[df_meta$Article_number %in% c(48,13)&
		df_meta$Population == "Miner" &
		df_meta$Outcome == "Mortality" &
		df_meta$Disease =="CLL",]## ERR ## RR
		### Metaanalyse on leukemia using Dersimonia and Lair method
		meta_miner.mort.cll.DL = metagen(TE = logrr, seTE = Se_logrr, studlab=paste(Study),
		data=df_meta.miner.mort.cll, comb.fix=FALSE,
		comb.random = TRUE,method.tau="DL",hakn=FALSE,
		n.e = Sample_size, n.c = Cases,
		prediction = TRUE,sm="RR",
		title = "Chronic lymphocytic leukemia mortality among miners")
		summary(meta_miner.mort.cll.DL)
		forest(meta_miner.mort.cll.DL, leftcols = c("studlab", "n.e"))
		### Metaanalyse on leukemia using comb.fixed method MH
		meta_miner.mort.cll.MH = metagen(TE = logrr, seTE = Se_logrr, studlab=paste(Study),
		data=df_meta.miner.mort.cll, comb.fix=TRUE,
		comb.random = FALSE, hakn=FALSE,
		n.e = Sample_size, method.tau = "DL",
		prediction = TRUE,sm="RR",
		title = "Chronic lymphocytic leukemia mortality among miners")
		summary(meta_miner.mort.cll.MH)
		### Metaanalyse on leukemia using REML method
		meta_miner.mort.cll.REML = metagen(TE = logrr, seTE = Se_logrr, studlab=paste(Study),
		data=df_meta.miner.mort.cll, comb.fix=FALSE,
		comb.random = TRUE, hakn=FALSE,
		n.e = Sample_size, method.tau = "REML",
		prediction = TRUE,sm="RR",
		title = "Chronic lymphocytic leukemia mortality among miners")
		summary(meta_miner.mort.cll.REML)
		### Metaanalyse on leukemia using REML method and CI based on hakn method
		meta_miner.mort.cll.REML.hakn = metagen(TE = logrr, seTE = Se_logrr, studlab=paste(Study),
		data=df_meta.miner.mort.cll, comb.fix=FALSE,
		comb.random = TRUE, hakn=TRUE,
		n.e = Sample_size, method.tau = "REML",
		prediction = TRUE,sm="RR",
		title = "Chronic lymphocytic leukemia mortality among miners")
		summary(meta_miner.mort.cll.REML.hakn)
		### Metaanalyse on leukemia using maximum likelihood method and CI based on hakn method
		meta_miner.mort.cll.ML.hakn = metagen(TE = logrr, seTE = Se_logrr, studlab=paste(Study),
		data=df_meta.miner.mort.cll, comb.fix=FALSE,
		comb.random = TRUE, hakn=TRUE,
		n.e = Sample_size, method.tau = "ML",
		prediction = TRUE,sm="RR",
		title = "Chronic lymphocytic leukemia mortality among miners")
		summary(meta_miner.mort.cll.ML.hakn)
		###Selection of studies on leukemia excluding chronic lymphocytic leukemia
		df_meta.miner.mort.leuk_cll = df_meta[df_meta$Article_number %in% c(13,48)&
		df_meta$Population == "Miner" &
		df_meta$Outcome == "Mortality" &
		df_meta$Disease %in% c("Leukemia excluding CLL","Myeloid leukemia"),]## ERR
		### Metaanalyse on leukemia using Dersimonia and Lair method
		meta_miner.mort.leuk_cll.DL = metagen(TE = logrr, seTE = Se_logrr, studlab=paste(Study),
		data=df_meta.miner.mort.leuk_cll, comb.fix=FALSE,
		comb.random = TRUE,method.tau="DL",hakn=FALSE,
		n.e = Sample_size, n.c = Cases,
		prediction = TRUE,sm="RR",
		title = "Leukemia excluding CLL mortality among miners")
		summary(meta_miner.mort.leuk_cll.DL)
		forest(meta_miner.mort.leuk_cll.DL, leftcols = c("studlab", "n.e"))
		### Metaanalyse on leukemia using comb.fixed method MH
		meta_miner.mort.leuk_cll.MH = metagen(TE = logrr, seTE = Se_logrr, studlab=paste(Study),
		data=df_meta.miner.mort.leuk_cll, comb.fix=TRUE,
		comb.random = FALSE, hakn=FALSE,
		n.e = Sample_size, method.tau = "DL",
		prediction = TRUE,sm="RR",
		title = "Leukemia excluding CLL mortality among miners")
		summary(meta_miner.mort.leuk_cll.MH)
		### Metaanalyse on leukemia using REML method
		meta_miner.mort.leuk_cll.REML = metagen(TE = logrr, seTE = Se_logrr, studlab=paste(Study),
		data=df_meta.miner.mort.leuk_cll, comb.fix=FALSE,
		comb.random = TRUE, hakn=FALSE,
		n.e = Sample_size, method.tau = "REML",
		prediction = TRUE,sm="RR", title = "Leukemia excluding CLL mortality among miners")
		summary(meta_miner.mort.leuk_cll.REML)
		### Metaanalyse on leukemia using REML method and CI based on hakn method
		meta_miner.mort.leuk_cll.REML.hakn = metagen(TE = logrr, seTE = Se_logrr, studlab=paste(Study),
		data=df_meta.miner.mort.leuk_cll, comb.fix=FALSE,
		comb.random = TRUE, hakn=TRUE,
		n.e = Sample_size, method.tau = "REML",
		prediction = TRUE,sm="RR", title = "Leukemia excluding CLL mortality among miners")
		summary(meta_miner.mort.leuk_cll.REML.hakn)
		###Selection of studies on Lymphoma mortality
		df_meta.miner.mort.lymp = df_meta[df_meta$Article_number %in% c(48,49,90)&
		df_meta$Population == "Miner" &
		df_meta$Outcome == "Mortality" &
		df_meta$Disease %in% c("Non-Hodgkin lymphoma",
		"Hodgkin lymphoma"),]## ERR ## RR
		### Metaanalyse on lymphoma using Dersimonia and Lair method
		meta_miner.mort.lymp.DL = metagen(TE = logrr, seTE = Se_logrr, studlab=paste(Study),
		data=df_meta.miner.mort.lymp, comb.fix=FALSE,
		comb.random = TRUE,method.tau="DL",hakn=FALSE,
		n.e = Sample_size, n.c = Cases,
		prediction = TRUE,sm="RR",
		title = "Lymphoma mortality among miners")
		summary(meta_miner.mort.lymp.DL)
		forest(meta_miner.mort.lymp.DL, leftcols = c("studlab", "n.e"))
		### Metaanalyse on lymphoma using comb.fixed method MH
		meta_miner.mort.lymp.MH = metagen(TE = logrr, seTE = Se_logrr, studlab=paste(Study),
		data=df_meta.miner.mort.lymp, comb.fix=TRUE,
		comb.random = FALSE, hakn=FALSE,
		n.e = Sample_size, method.tau = "DL",
		prediction = TRUE,sm="RR",
		title = "Lymphoma mortality among miners")
		summary(meta_miner.mort.lymp.MH)
		### Metaanalyse on lymphoma using REML method
		meta_miner.mort.lymp.REML = metagen(TE = logrr, seTE = Se_logrr, studlab=paste(Study),
		data=df_meta.miner.mort.lymp, comb.fix=FALSE,
		comb.random = TRUE, hakn=FALSE,
		n.e = Sample_size, method.tau = "REML",
		prediction = TRUE,sm="RR",
		title = "Lymphoma mortality among miners")
		summary(meta_miner.mort.lymp.REML)
		### Metaanalyse on lymphoma using REML method and CI based on hakn method
		meta_miner.mort.lymp.REML.hakn = metagen(TE = logrr, seTE = Se_logrr, studlab=paste(Study),
		data=df_meta.miner.mort.lymp, comb.fix=FALSE,
		comb.random = TRUE, hakn=TRUE,
		n.e = Sample_size, method.tau = "REML",
		prediction = TRUE,sm="RR",
		title = "Lymphoma mortality among miners")
		summary(meta_miner.mort.lymp.REML.hakn)
		### Metaanalyse on lymphoma using maximum likelihood method and CI based on hakn method
		meta_miner.mort.lymp.ML.hakn = metagen(TE = logrr, seTE = Se_logrr, studlab=paste(Study),
		data=df_meta.miner.mort.lymp, comb.fix=FALSE,
		comb.random = TRUE, hakn=TRUE,
		n.e = Sample_size, method.tau = "ML",
		prediction = TRUE,sm="RR",
		title = "Lymphoma mortality among miners")
		summary(meta_miner.mort.lymp.ML.hakn)
		####### Funnel plot for publication bias
		png(filename="U:/03 REVUE SYSTEMATIQUE/SCRIPT_META/Results/Funnel plot RR/Lymphoma mortality among miners.png",
		pointsize=14, width = 500, height = 400, units = "px", type ="cairo-png")
		funnel(meta_miner.mort.lymp.DL, studlab = TRUE)
		title("Funnel plot for lymphoma mortality among miners")
		dev.off()
		###Selection of studies on Hodgkin lymphoma mortality
		df_meta.miner.mort.hlymp = df_meta[df_meta$Article_number %in% c(48,49)&
		df_meta$Population == "Miner" &
		df_meta$Outcome == "Mortality" &
		df_meta$Disease == "Hodgkin lymphoma",]## ERR ## RR
		### Metaanalyse on Hodgkin lymphoma using Dersimonia and Lair method
		meta_miner.mort.hlymp.DL = metagen(TE = logrr, seTE = Se_logrr, studlab=paste(Study),
		data=df_meta.miner.mort.hlymp, comb.fix=FALSE,
		comb.random = TRUE,method.tau="DL",hakn=FALSE,
		n.e = Sample_size, n.c = Cases,
		prediction = TRUE,sm="RR",
		title = "Hodgkin lymphoma mortality among miners")
		summary(meta_miner.mort.hlymp.DL)
		forest(meta_miner.mort.hlymp.DL, leftcols = c("studlab", "n.e"))
		### Metaanalyse on Hodgkin lymphoma using comb.fixed method MH
		meta_miner.mort.hlymp.MH = metagen(TE = logrr, seTE = Se_logrr, studlab=paste(Study),
		data=df_meta.miner.mort.hlymp, comb.fix=TRUE,
		comb.random = FALSE, hakn=FALSE,
		n.e = Sample_size, method.tau = "DL",
		prediction = TRUE,sm="RR",
		title = "Hodgkin lymphoma mortality among miners")
		summary(meta_miner.mort.hlymp.MH)
		###Selection of studies on Non-Hodgkin lymphoma mortality
		df_meta.miner.mort.nhlymp = df_meta[df_meta$Article_number %in% c(48,49,90)&
		df_meta$Population == "Miner" &
		df_meta$Outcome == "Mortality" &
		df_meta$Disease == "Non-Hodgkin lymphoma",]## ERR ## RR
		### Metaanalyse on Non-Hodgkin lymphoma using Dersimonia and Lair method
		meta_miner.mort.nhlymp.DL = metagen(TE = logrr, seTE = Se_logrr, studlab=paste(Study),
		data=df_meta.miner.mort.nhlymp, comb.fix=FALSE,
		comb.random = TRUE,method.tau="DL",hakn=FALSE,
		n.e = Sample_size, n.c = Cases,
		prediction = TRUE,sm="RR",
		title = "Non-Hodgkin lymphoma mortality among miners")
		summary(meta_miner.mort.nhlymp.DL)
		forest(meta_miner.mort.nhlymp.DL, leftcols = c("studlab", "n.e"))
		### Metaanalyse on Non-Hodgkin lymphoma using comb.fixed method MH
		meta_miner.mort.nhlymp.MH = metagen(TE = logrr, seTE = Se_logrr, studlab=paste(Study),
		data=df_meta.miner.mort.nhlymp, comb.fix=TRUE,
		comb.random = FALSE, hakn=FALSE,
		n.e = Sample_size, method.tau = "DL",
		prediction = TRUE,sm="RR",
		title = "Non-Hodgkin lymphoma mortality among miners")
		summary(meta_miner.mort.nhlymp.MH)
		####### Funnel plot for publication bias
		png(filename="U:/03 REVUE SYSTEMATIQUE/SCRIPT_META/Results/Funnel plot RR/Non-Hodgkin lymphoma mortality among miners.png",
		pointsize=14, width = 550, height = 400, units = "px", type ="cairo-png")
		funnel(meta_miner.mort.nhlymp.DL, studlab = TRUE)
		title("Funnel plot for Non-Hodgkin lymphoma mortality among miners")
		dev.off()
		###Selection of studies on multiple myeloma mortality
		df_meta.miner.mort.myeloma = df_meta[df_meta$Article_number %in% c(48,49,90)&
		df_meta$Population == "Miner" &
		df_meta$Outcome == "Mortality" &
		df_meta$Disease == "Multiple myeloma",]## ERR ## RR
		### Metaanalyse on multiple myeloma using Dersimonia and Lair method
		meta_miner.mort.myeloma.DL = metagen(TE = logrr, seTE = Se_logrr, studlab=paste(Study),
		data=df_meta.miner.mort.myeloma, comb.fix=FALSE,
		comb.random = TRUE,method.tau="DL",hakn=FALSE,
		n.e = Sample_size, n.c = Cases,
		prediction = TRUE,sm="RR",
		title = "Multiple myeloma mortality among miners")
		summary(meta_miner.mort.myeloma.DL)
		forest(meta_miner.mort.myeloma.DL, leftcols = c("studlab", "n.e"))
		### Metaanalyse on multiple myeloma using comb.fixed method MH
		meta_miner.mort.myeloma.MH = metagen(TE = logrr, seTE = Se_logrr, studlab=paste(Study),
		data=df_meta.miner.mort.myeloma, comb.fix=TRUE,
		comb.random = FALSE, hakn=FALSE,
		n.e = Sample_size, method.tau = "DL",
		prediction = TRUE,sm="RR",
		title = "Multiple myeloma mortality among miners")
		summary(meta_miner.mort.myeloma.MH)
		### Metaanalyse on multiple myeloma using REML method
		meta_miner.mort.myeloma.REML = metagen(TE = logrr, seTE = Se_logrr, studlab=paste(Study),
		data=df_meta.miner.mort.myeloma, comb.fix=FALSE,
		comb.random = TRUE, hakn=FALSE,
		n.e = Sample_size, method.tau = "REML",
		prediction = TRUE,sm="RR",
		title = "Multiple myeloma mortality among miners")
		summary(meta_miner.mort.myeloma.REML)
		### Metaanalyse on multiple myeloma using REML method and CI based on hakn method
		meta_miner.mort.myeloma.REML.hakn = metagen(TE = logrr, seTE = Se_logrr, studlab=paste(Study),
		data=df_meta.miner.mort.myeloma, comb.fix=FALSE,
		comb.random = TRUE, hakn=TRUE,
		n.e = Sample_size, method.tau = "REML",
		prediction = TRUE,sm="RR",
		title = "Multiple myeloma mortality among miners")
		summary(meta_miner.mort.myeloma.REML.hakn)
		### Metaanalyse on multiple myeloma using maximum likelihood method and CI based on hakn method
		meta_miner.mort.myeloma.ML.hakn = metagen(TE = logrr, seTE = Se_logrr, studlab=paste(Study),
		data=df_meta.miner.mort.myeloma, comb.fix=FALSE,
		comb.random = TRUE, hakn=TRUE,
		n.e = Sample_size, method.tau = "ML",
		prediction = TRUE,sm="RR",
		title = "Multiple myeloma mortality among miners")
		summary(meta_miner.mort.myeloma.ML.hakn)
		####### Funnel plot for publication bias
		png(filename="U:/03 REVUE SYSTEMATIQUE/SCRIPT_META/Results/Funnel plot RR/Multiple myeloma mortality among miners.png",
		pointsize=14, width = 550, height = 400, units = "px", type ="cairo-png")
		funnel(meta_miner.mort.myeloma.DL, studlab = TRUE)
		title("Funnel plot for multiple myeloma mortality among miners")
		dev.off()
		###Selection of studies on lymphohematological cancer mortality
		df_meta.miner.mort.hema = df_meta[df_meta$Article_number %in% c(13,48,49,90) &
		df_meta$Population == "Miner" &
		df_meta$Outcome == "Mortality" &
		df_meta$Disease %in% c("Lymphohemato",
		"Leukemia",
		"Non-Hodgkin lymphoma",
		"Multiple myeloma"),]## ERR ## RR
		### We need to exclude studies 48 and 49 where disease is in other than lymphohematological cancer
		df_meta.miner.mort.hema = df_meta.miner.mort.hema[!(Article_number %in% c("48","49")
		& Disease!="Lymphohemato"),]#ERR & RR
		### Metaanalyse on lymphohematological cancer using Dersimonia and Lair method
		meta_miner.mort.hema.DL = metagen(TE = logrr, seTE = Se_logrr, studlab=paste(Study),
		data=df_meta.miner.mort.hema, comb.fix=FALSE,
		comb.random = TRUE,method.tau="DL",hakn=FALSE,
		n.e = Sample_size, n.c = Cases,
		prediction = TRUE,sm="RR",
		title = "Lymphohematological cancer mortality among miners")
		summary(meta_miner.mort.hema.DL)
		forest(meta_miner.mort.hema.DL, leftcols = c("studlab", "n.e"))
		### Metaanalyse on Lymphohematological cancer using comb.fixed method MH
		meta_miner.mort.hema.MH = metagen(TE = logrr, seTE = Se_logrr, studlab=paste(Study),
		data=df_meta.miner.mort.hema, comb.fix=TRUE,
		comb.random = FALSE, hakn=FALSE,
		n.e = Sample_size, method.tau = "DL",
		prediction = TRUE,sm="RR",
		title = "Lymphohematological cancer mortality among miners")
		summary(meta_miner.mort.hema.MH)
		### Metaanalyse on Lymphohematological cancer using REML method
		meta_miner.mort.hema.REML = metagen(TE = logrr, seTE = Se_logrr, studlab=paste(Study),
		data=df_meta.miner.mort.hema, comb.fix=FALSE,
		comb.random = TRUE, hakn=FALSE,
		n.e = Sample_size, method.tau = "REML",
		prediction = TRUE,sm="RR",
		title = "Lymphohematological cancer mortality among miners")
		summary(meta_miner.mort.hema.REML)
		### Metaanalyse on Lymphohematological cancer using REML method and CI based on hakn method
		meta_miner.mort.hema.REML.hakn = metagen(TE = logrr, seTE = Se_logrr, studlab=paste(Study),
		data=df_meta.miner.mort.hema, comb.fix=FALSE,
		comb.random = TRUE, hakn=TRUE,
		n.e = Sample_size, method.tau = "REML",
		prediction = TRUE,sm="RR",
		title = "Lymphohematological cancer mortality among miners")
		summary(meta_miner.mort.hema.REML.hakn)
		### Metaanalyse on Lymphohematological cancer using maximum likelihood method and CI based on hakn method
		meta_miner.mort.hema.ML.hakn = metagen(TE = logrr, seTE = Se_logrr, studlab=paste(Study),
		data=df_meta.miner.mort.hema, comb.fix=FALSE,
		comb.random = TRUE, hakn=TRUE,
		n.e = Sample_size, method.tau = "ML",
		prediction = TRUE,sm="RR",
		title = "Lymphohematological cancer mortality among miners")
		summary(meta_miner.mort.hema.ML.hakn)
		####### Funnel plot for publication bias
		png(filename="U:/03 REVUE SYSTEMATIQUE/SCRIPT_META/Results/Funnel plot RR/Lymphohematological cancer mortality among miners.png",
		pointsize=14, width = 700, height = 800, units = "px", type ="cairo-png")
		funnel(meta_miner.mort.hema.DL, studlab = TRUE)
		title("Funnel plot for lymphohematological cancer mortality among miners")
		dev.off()
		###Selection of studies on brain and central nervous system cancer mortality
		df_meta.miner.mort.cns = df_meta[df_meta$Article_number %in% c(90,139) &
		df_meta$Population == "Miner" &
		df_meta$Outcome == "Mortality" &
		df_meta$Disease %in% c("Brain cancer",
		"Brain and CNS cancer"),]## ERR
		### Metaanalysis on Brain and CNS cancer using Dersimonia and Lair method
		meta_miner.mort.cns.DL = metagen(TE = logrr, seTE = Se_logrr, studlab=paste(Study),
		data=df_meta.miner.mort.cns, comb.fix=FALSE,
		comb.random = TRUE,method.tau="DL",hakn=FALSE,
		n.e = Sample_size, n.c = Cases,
		prediction = TRUE,sm="RR",
		title = "Brain and CNS cancer mortality among miners")
		summary(meta_miner.mort.cns.DL)
		forest(meta_miner.mort.cns.DL, leftcols = c("studlab", "n.e"))
		### Metaanalyse on Brain and CNS cancer using Mantel & Haenszel method
		meta_miner.mort.cns.MH = metagen(TE = logrr, seTE = Se_logrr, studlab=paste(Study),
		data=df_meta.miner.mort.cns, comb.fix=TRUE,
		comb.random = FALSE, hakn=FALSE,
		n.e = Sample_size, method.tau = "DL",
		prediction = TRUE,sm="RR",
		title = "Brain and CNS cancer mortality among miners")
		summary(meta_miner.mort.cns.MH)
		### Metaanalyse on Brain and CNS cancer using REML method and CI based on hakn method
		meta_miner.mort.cns.REML.hakn = metagen(TE = logrr, seTE = Se_logrr, studlab=paste(Study),
		data=df_meta.miner.mort.cns, comb.fix=FALSE,
		comb.random = TRUE, hakn=TRUE,
		n.e = Sample_size, method.tau = "REML",
		prediction = TRUE,sm="RR",
		title = "Brain and CNS cancer mortality among miners")
		summary(meta_miner.mort.cns.REML.hakn)
		### Metaanalyse on Brain and CNS cancer using maximum likelihood method and CI based on hakn method
		meta_miner.mort.cns.ML.hakn = metagen(TE = logrr, seTE = Se_logrr, studlab=paste(Study),
		data=df_meta.miner.mort.cns, comb.fix=FALSE,
		comb.random = TRUE, hakn=TRUE,
		n.e = Sample_size, method.tau = "ML",
		prediction = TRUE,sm="RR",
		title = "Brain and CNS cancer mortality among miners")
		summary(meta_miner.mort.cns.ML.hakn)
		###Selection of studies on extra-thoracic airways cancer mortality
		df_meta.miner.mort.extratho = df_meta[df_meta$Article_number %in% c(13,21,48) &
		df_meta$Population == "Miner" &
		df_meta$Outcome == "Mortality" &
		df_meta$Disease =="Extra-thoracic airway",]## ERR # RR
		### Metaanalysis on extra-thoracic airways cancer using Dersimonia and Lair method
		meta_miner.mort.extratho.DL = metagen(TE = logrr, seTE = Se_logrr, studlab=paste(Study),
		data=df_meta.miner.mort.extratho, comb.fix=FALSE,
		comb.random = TRUE,method.tau="DL",hakn=FALSE,
		n.e = Sample_size, n.c = Cases,
		prediction = TRUE,sm="RR",
		title = "Extra-thoracic airways cancer mortality among miners")
		summary(meta_miner.mort.extratho.DL)
		forest(meta_miner.mort.extratho.DL, leftcols = c("studlab", "n.e"))
		### Metaanalyse on extra-thoracic airways cancer using Mantel & Haenszel method MH
		meta_miner.mort.extratho.MH = metagen(TE = logrr, seTE = Se_logrr, studlab=paste(Study),
		data=df_meta.miner.mort.extratho, comb.fix=TRUE,
		comb.random = FALSE, hakn=FALSE,
		n.e = Sample_size, method.tau = "DL",
		prediction = TRUE,sm="RR",
		title = "Extra-thoracic airways cancer mortality among miners")
		summary(meta_miner.mort.extratho.MH)
		### Metaanalyse on extra-thoracic airways cancer using REML method and CI based on hakn method
		meta_miner.mort.extratho.REML.hakn = metagen(TE = logrr, seTE = Se_logrr, studlab=paste(Study),
		data=df_meta.miner.mort.extratho, comb.fix=FALSE,
		comb.random = TRUE, hakn=TRUE,
		n.e = Sample_size, method.tau = "REML",
		prediction = TRUE,sm="RR",
		title = "Extra-thoracic airways cancer mortality among miners")
		summary(meta_miner.mort.extratho.REML.hakn)
		### Metaanalyse on extra-thoracic airways cancer using maximum likelihood method and CI based on hakn method
		meta_miner.mort.extratho.ML.hakn = metagen(TE = logrr, seTE = Se_logrr, studlab=paste(Study),
		data=df_meta.miner.mort.extratho, comb.fix=FALSE,
		comb.random = TRUE, hakn=TRUE,
		n.e = Sample_size, method.tau = "ML",
		prediction = TRUE,sm="RR",
		title = "Extra-thoracic airways cancer mortality among miners")
		summary(meta_miner.mort.extratho.ML.hakn)
		####### Funnel plot for publication bias
		png(filename="U:/03 REVUE SYSTEMATIQUE/SCRIPT_META/Results/Funnel plot RR/Extra-thoracic airways cancer mortality among miners.png",
		pointsize=14, width = 600, height = 500, units = "px", type ="cairo-png")
		funnel(meta_miner.mort.extratho.DL, studlab = TRUE)
		title("Funnel plot for extra-thoracic airways cancer mortality among miners")
		dev.off()
		###Selection of studies on stomach cancer mortality
		df_meta.miner.mort.stomach = df_meta[df_meta$Article_number %in% c(13,48,90,111) &
		df_meta$Population == "Miner" &
		df_meta$Outcome == "Mortality" &
		df_meta$Disease =="Stomach cancer",]## ERR # RR
		### Metaanalysis on Stomach cancer using Dersimonia and Lair method
		meta_miner.mort.stomach.DL = metagen(TE = logrr, seTE = Se_logrr, studlab=paste(Study),
		data=df_meta.miner.mort.stomach, comb.fix=FALSE,
		comb.random = TRUE,method.tau="DL",hakn=FALSE,
		n.e = Sample_size, n.c = Cases,
		prediction = TRUE,sm="RR",
		title = "Stomach cancer mortality among miners")
		summary(meta_miner.mort.stomach.DL)
		forest(meta_miner.mort.stomach.DL, leftcols = c("studlab", "n.e"))
		### Metaanalyse on Stomach cancer using Mantel & Haenszel method MH
		meta_miner.mort.stomach.MH = metagen(TE = logrr, seTE = Se_logrr, studlab=paste(Study),
		data=df_meta.miner.mort.stomach, comb.fix=TRUE,
		comb.random = FALSE, hakn=FALSE,
		n.e = Sample_size, method.tau = "DL",
		prediction = TRUE,sm="RR",
		title = "Stomach cancer mortality among miners")
		summary(meta_miner.mort.stomach.MH)
		### Metaanalyse on Stomach cancer using REML method and CI based on hakn method
		meta_miner.mort.stomach.REML.hakn = metagen(TE = logrr, seTE = Se_logrr, studlab=paste(Study),
		data=df_meta.miner.mort.stomach, comb.fix=FALSE,
		comb.random = TRUE, hakn=TRUE,
		n.e = Sample_size, method.tau = "REML",
		prediction = TRUE,sm="RR",
		title = "Stomach cancer mortality among miners")
		summary(meta_miner.mort.stomach.REML.hakn)
		### Metaanalyse on Stomach cancer using maximum likelihood method and CI based on hakn method
		meta_miner.mort.stomach.ML.hakn = metagen(TE = logrr, seTE = Se_logrr, studlab=paste(Study),
		data=df_meta.miner.mort.stomach, comb.fix=FALSE,
		comb.random = TRUE, hakn=TRUE,
		n.e = Sample_size, method.tau = "ML",
		prediction = TRUE,sm="RR",
		title = "Stomach cancer mortality among miners")
		summary(meta_miner.mort.stomach.ML.hakn)
		####### Funnel plot for publication bias
		png(filename="U:/03 REVUE SYSTEMATIQUE/SCRIPT_META/Results/Funnel plot RR/Stomach cancer mortality among miners.png",
		pointsize=14, width = 600, height = 500, units = "px", type ="cairo-png")
		funnel(meta_miner.mort.stomach.DL, studlab = TRUE)
		title("Funnel plot for stomach cancer mortality among miners")
		dev.off()
		###Selection of studies on liver cancer mortality
		df_meta.miner.mort.liver = df_meta[df_meta$Article_number %in% c(48,90) &
		df_meta$Population == "Miner" &
		df_meta$Outcome == "Mortality" &
		df_meta$Disease =="Liver cancer",]## ERR # RR
		### Metaanalysis on liver cancer using Dersimonia and Lair method
		meta_miner.mort.liver.DL = metagen(TE = logrr, seTE = Se_logrr, studlab=paste(Study),
		data=df_meta.miner.mort.liver, comb.fix=FALSE,
		comb.random = TRUE,method.tau="DL",hakn=FALSE,
		n.e = Sample_size, n.c = Cases,
		prediction = TRUE,sm="RR",
		title = "Liver cancer mortality among miners")
		summary(meta_miner.mort.liver.DL)
		forest(meta_miner.mort.liver.DL, leftcols = c("studlab", "n.e"))
		### Metaanalyse on Liver cancer using Mantel & Haenszel method MH
		meta_miner.mort.liver.MH = metagen(TE = logrr, seTE = Se_logrr, studlab=paste(Study),
		data=df_meta.miner.mort.liver, comb.fix=TRUE,
		comb.random = FALSE, hakn=FALSE,
		n.e = Sample_size, method.tau = "DL",
		prediction = TRUE,sm="RR",
		title = "Liver cancer mortality among miners")
		summary(meta_miner.mort.liver.MH)
		### Metaanalyse on Liver cancer using REML method and CI based on hakn method
		meta_miner.mort.liver.REML.hakn = metagen(TE = logrr, seTE = Se_logrr, studlab=paste(Study),
		data=df_meta.miner.mort.liver, comb.fix=FALSE,
		comb.random = TRUE, hakn=TRUE,
		n.e = Sample_size, method.tau = "REML",
		prediction = TRUE,sm="RR",
		title = "Liver cancer mortality among miners")
		summary(meta_miner.mort.liver.REML.hakn)
		### Metaanalyse on Liver cancer using maximum likelihood method and CI based on hakn method
		meta_miner.mort.liver.ML.hakn = metagen(TE = logrr, seTE = Se_logrr, studlab=paste(Study),
		data=df_meta.miner.mort.liver, comb.fix=FALSE,
		comb.random = TRUE, hakn=TRUE,
		n.e = Sample_size, method.tau = "ML",
		prediction = TRUE,sm="RR",
		title = "Liver cancer mortality among miners")
		summary(meta_miner.mort.liver.ML.hakn)
		###Selection of studies on pancreatic cancer mortality
		df_meta.miner.mort.pancr = df_meta[df_meta$Article_number %in% c(90,111) &
		df_meta$Population == "Miner" &
		df_meta$Outcome == "Mortality" &
		df_meta$Disease =="Pancreatic cancer",]## ERR
		### Metaanalysis on Pancreatic cancer using Dersimonia and Lair method
		meta_miner.mort.pancr.DL = metagen(TE = logrr, seTE = Se_logrr, studlab=paste(Study),
		data=df_meta.miner.mort.pancr, comb.fix=FALSE,
		comb.random = TRUE,method.tau="DL",hakn=FALSE,
		n.e = Sample_size, n.c = Cases,
		prediction = TRUE,sm="RR",
		title = "Pancreatic cancer mortality among miners")
		summary(meta_miner.mort.pancr.DL)
		forest(meta_miner.mort.pancr.DL, leftcols = c("studlab", "n.e"))
		### Metaanalyse on Pancreatic cancer using Mantel & Haenszel method MH
		meta_miner.mort.pancr.MH = metagen(TE = logrr, seTE = Se_logrr, studlab=paste(Study),
		data=df_meta.miner.mort.pancr, comb.fix=TRUE,
		comb.random = FALSE, hakn=TRUE,
		n.e = Sample_size, method.tau = "DL",
		prediction = TRUE,sm="RR",
		title = "Pancreatic cancer mortality among miners")
		summary(meta_miner.mort.pancr.MH)
		### Metaanalyse on Pancreatic cancer using REML method and CI based on hakn method
		meta_miner.mort.pancr.REML.hakn = metagen(TE = logrr, seTE = Se_logrr, studlab=paste(Study),
		data=df_meta.miner.mort.pancr, comb.fix=FALSE,
		comb.random = TRUE, hakn=TRUE,
		n.e = Sample_size, method.tau = "REML",
		prediction = TRUE,sm="RR",
		title = "Pancreatic cancer mortality among miners")
		summary(meta_miner.mort.pancr.REML.hakn)
		### Metaanalyse on Pancreatic cancer using maximum likelihood method and CI based on hakn method
		meta_miner.mort.pancr.ML.hakn = metagen(TE = logrr, seTE = Se_logrr, studlab=paste(Study),
		data=df_meta.miner.mort.pancr, comb.fix=FALSE,
		comb.random = TRUE, hakn=TRUE,
		n.e = Sample_size, method.tau = "ML",
		prediction = TRUE,sm="RR",
		title = "Pancreatic cancer mortality among miners")
		summary(meta_miner.mort.pancr.ML.hakn)
		###Selection of studies on rectal cancer mortality
		df_meta.miner.mort.rectum = df_meta[df_meta$Article_number %in% c(90,139) &
		df_meta$Population == "Miner" &
		df_meta$Outcome == "Mortality" &
		df_meta$Disease =="Rectal cancer",]## ERR
		### Metaanalysis on rectal cancer using Dersimonia and Lair method
		meta_miner.mort.rectum.DL = metagen(TE = logrr, seTE = Se_logrr, studlab=paste(Study),
		data=df_meta.miner.mort.rectum, comb.fix=FALSE,
		comb.random = TRUE,method.tau="DL",hakn=FALSE,
		n.e = Sample_size, n.c = Cases,
		prediction = TRUE,sm="RR",
		title = "Rectal cancer mortality among miners")
		summary(meta_miner.mort.rectum.DL)
		forest(meta_miner.mort.rectum.DL, leftcols = c("studlab", "n.e"))
		### Metaanalyse on Rectal cancer using Mantel & Haenszel method MH
		meta_miner.mort.rectum.MH = metagen(TE = logrr, seTE = Se_logrr, studlab=paste(Study),
		data=df_meta.miner.mort.rectum, comb.fix=TRUE,
		comb.random = FALSE, hakn=FALSE,
		n.e = Sample_size, method.tau = "DL",
		prediction = TRUE,sm="RR",
		title = "Rectal cancer mortality among miners")
		summary(meta_miner.mort.rectum.MH)
		### Metaanalyse on Rectal cancer using REML method and CI based on hakn method
		meta_miner.mort.rectum.REML.hakn = metagen(TE = logrr, seTE = Se_logrr, studlab=paste(Study),
		data=df_meta.miner.mort.rectum, comb.fix=FALSE,
		comb.random = TRUE, hakn=TRUE,
		n.e = Sample_size, method.tau = "REML",
		prediction = TRUE,sm="RR",
		title = "Rectal cancer mortality among miners")
		summary(meta_miner.mort.rectum.REML.hakn)
		### Metaanalyse on Rectal cancer using maximum likelihood method and CI based on hakn method
		meta_miner.mort.rectum.ML.hakn = metagen(TE = logrr, seTE = Se_logrr, studlab=paste(Study),
		data=df_meta.miner.mort.rectum, comb.fix=FALSE,
		comb.random = TRUE, hakn=TRUE,
		n.e = Sample_size, method.tau = "ML",
		prediction = TRUE,sm="RR",
		title = "Rectal cancer mortality among miners")
		summary(meta_miner.mort.rectum.ML.hakn)
		###Selection of studies on Intestine cancer mortality
		df_meta.miner.mort.intestine = df_meta[df_meta$Article_number %in% c(90,111) &
		df_meta$Population == "Miner" &
		df_meta$Outcome == "Mortality" &
		df_meta$Disease %in% c("Colon cancer","Intestine cancer"),]## ERR
		### Metaanalysis on intestine cancer using Dersimonia and Lair method
		meta_miner.mort.intestine.DL = metagen(TE = logrr, seTE = Se_logrr, studlab=paste(Study),
		data=df_meta.miner.mort.intestine, comb.fix=FALSE,
		comb.random = TRUE,method.tau="DL",hakn=FALSE,
		n.e = Sample_size, n.c = Cases,
		prediction = TRUE,sm="RR",
		title = "Intestine cancer mortality among miners")
		summary(meta_miner.mort.intestine.DL)
		forest(meta_miner.mort.intestine.DL, leftcols = c("studlab", "n.e"))
		### Metaanalyse on intestine cancer using Mantel & Haenszel method MH
		meta_miner.mort.intestine.MH = metagen(TE = logrr, seTE = Se_logrr, studlab=paste(Study),
		data=df_meta.miner.mort.intestine, comb.fix=TRUE,
		comb.random = FALSE, hakn=FALSE,
		n.e = Sample_size, method.tau = "DL",
		prediction = TRUE,sm="RR",
		title = "Intestine cancer mortality among miners")
		summary(meta_miner.mort.intestine.MH)
		### Metaanalyse on intestine cancer using REML method and CI based on hakn method
		meta_miner.mort.intestine.REML.hakn = metagen(TE = logrr, seTE = Se_logrr, studlab=paste(Study),
		data=df_meta.miner.mort.intestine, comb.fix=FALSE,
		comb.random = TRUE, hakn=TRUE,
		n.e = Sample_size, method.tau = "REML",
		prediction = TRUE,sm="RR",
		title = "Intestine cancer mortality among miners")
		summary(meta_miner.mort.intestine.REML.hakn)
		### Metaanalyse on intestine cancer using maximum likelihood method and CI based on hakn method
		meta_miner.mort.intestine.ML.hakn = metagen(TE = logrr, seTE = Se_logrr, studlab=paste(Study),
		data=df_meta.miner.mort.intestine, comb.fix=FALSE,
		comb.random = TRUE, hakn=TRUE,
		n.e = Sample_size, method.tau = "ML",
		prediction = TRUE,sm="RR",
		title = "Intestine cancer mortality among miners")
		summary(meta_miner.mort.intestine.ML.hakn)
		###Selection of studies on Intestine and rectal cancer mortality
		df_meta.miner.mort.intest_rectal = df_meta[df_meta$Article_number %in% c(90,139,111) &
		df_meta$Population == "Miner" &
		df_meta$Outcome == "Mortality" &
		df_meta$Disease %in% c("Colon cancer","Rectal cancer","Intestine cancer"),]## ERR
		##We need to remove the study 139 where disease is colon cancer
		df_meta.miner.mort.intest_rectal = df_meta.miner.mort.intest_rectal[!(Article_number == "139" & Disease == "Colon cancer"),]
		### Metaanalysis on Intestine and rectal cancer using Dersimonia and Lair method
		meta_miner.mort.intest_rectal.DL = metagen(TE = logrr, seTE = Se_logrr, studlab=paste(Study),
		data=df_meta.miner.mort.intest_rectal, comb.fix=FALSE,
		comb.random = TRUE,method.tau="DL",hakn=FALSE,
		n.e = Sample_size, n.c = Cases,
		prediction = TRUE,sm="RR",
		title = "Intestine and rectal cancer mortality among miners")
		summary(meta_miner.mort.intest_rectal.DL)
		forest(meta_miner.mort.intest_rectal.DL, leftcols = c("studlab", "n.e"))
		### Metaanalyse on Intestine and rectal cancer using Mantel & Haenszel method MH
		meta_miner.mort.intest_rectal.MH = metagen(TE = logrr, seTE = Se_logrr, studlab=paste(Study),
		data=df_meta.miner.mort.intest_rectal, comb.fix=TRUE,
		comb.random = FALSE, hakn=FALSE,
		n.e = Sample_size, method.tau = "DL",
		prediction = TRUE,sm="RR",
		title = "Intestine and rectal cancer mortality among miners")
		summary(meta_miner.mort.intest_rectal.MH)
		### Metaanalyse on Intestine and rectal cancer using REML method and CI based on hakn method
		meta_miner.mort.intest_rectal.REML.hakn = metagen(TE = logrr, seTE = Se_logrr, studlab=paste(Study),
		data=df_meta.miner.mort.intest_rectal, comb.fix=FALSE,
		comb.random = TRUE, hakn=TRUE,
		n.e = Sample_size, method.tau = "REML",
		prediction = TRUE,sm="RR",
		title = "Intestine and rectal cancer mortality among miners")
		summary(meta_miner.mort.intest_rectal.REML.hakn)
		### Metaanalyse on Intestine and rectal cancer using maximum likelihood method and CI based on hakn method
		meta_miner.mort.intest_rectal.ML.hakn = metagen(TE = logrr, seTE = Se_logrr, studlab=paste(Study),
		data=df_meta.miner.mort.intest_rectal, comb.fix=FALSE,
		comb.random = TRUE, hakn=TRUE,
		n.e = Sample_size, method.tau = "ML",
		prediction = TRUE,sm="RR",
		title = "Intestine and rectal cancer mortality among miners")
		summary(meta_miner.mort.intest_rectal.ML.hakn)
		####### Funnel plot for publication bias
		png(filename="U:/03 REVUE SYSTEMATIQUE/SCRIPT_META/Results/Funnel plot RR/Intestine and rectal cancer mortality among miners.png",
		pointsize=14, width = 600, height = 500, units = "px", type ="cairo-png")
		funnel(meta_miner.mort.intest_rectal.DL, studlab = TRUE)
		title("Funnel plot for intestine and rectal cancer mortality among miners")
		dev.off()
		###Selection of studies on digestive cancer mortality
		df_meta.miner.mort.digestive = df_meta[df_meta$Article_number %in% c(13,48,90,139,111) &
		df_meta$Population == "Miner" &
		df_meta$Outcome == "Mortality" &
		df_meta$Disease %in% c("Esophagus cancer",
		"Stomach cancer",
		"Liver cancer",
		"Gallbladder cancer",
		"Pancreas cancer",
		"Colon cancer",
		"Rectal cancer",
		"Intestine cancer"),]## ERR # RR
		##We need to remove the study 139 where disease is Colon cancer or Stomach cancer
		df_meta.miner.mort.digestive = df_meta.miner.mort.digestive[!(Article_number == "139" &
		Disease %in% c("Colon cancer","Stomach cancer")),]
		### Metaanalysis on digestive cancer using Dersimonia and Lair method
		meta_miner.mort.digestive.DL = metagen(TE = logrr, seTE = Se_logrr, studlab=paste(Study),
		data=df_meta.miner.mort.digestive, comb.fix=FALSE,
		comb.random = TRUE,method.tau="DL",hakn=FALSE,
		n.e = Sample_size, n.c = Cases,
		prediction = TRUE,sm="RR",
		title = "Digestive cancer mortality among miners")
		summary(meta_miner.mort.digestive.DL)
		forest(meta_miner.mort.digestive.DL, leftcols = c("studlab", "n.e"))
		### Metaanalyse on Digestive cancer using Mantel & Haenszel method MH
		meta_miner.mort.digestive.MH = metagen(TE = logrr, seTE = Se_logrr, studlab=paste(Study),
		data=df_meta.miner.mort.digestive, comb.fix=TRUE,
		comb.random = FALSE, hakn=FALSE,
		n.e = Sample_size, method.tau = "DL",
		prediction = TRUE,sm="RR",
		title = "Digestive cancer mortality among miners")
		summary(meta_miner.mort.digestive.MH)
		### Metaanalyse on Digestive cancer using REML method and CI based on hakn method
		meta_miner.mort.digestive.REML.hakn = metagen(TE = logrr, seTE = Se_logrr, studlab=paste(Study),
		data=df_meta.miner.mort.digestive, comb.fix=FALSE,
		comb.random = TRUE, hakn=TRUE,
		n.e = Sample_size, method.tau = "REML",
		prediction = TRUE,sm="RR",
		title = "Digestive cancer mortality among miners")
		summary(meta_miner.mort.digestive.REML.hakn)
		### Metaanalyse on Digestive cancer using maximum likelihood method and CI based on hakn method
		meta_miner.mort.digestive.ML.hakn = metagen(TE = logrr, seTE = Se_logrr, studlab=paste(Study),
		data=df_meta.miner.mort.digestive, comb.fix=FALSE,
		comb.random = TRUE, hakn=TRUE,
		n.e = Sample_size, method.tau = "ML",
		prediction = TRUE,sm="RR",
		title = "Digestive cancer mortality among miners")
		summary(meta_miner.mort.digestive.ML.hakn)
		####### Funnel plot for publication bias
		png(filename="U:/03 REVUE SYSTEMATIQUE/SCRIPT_META/Results/Funnel plot RR/Digestive cancer mortality among miners.png",
		pointsize=14, width = 600, height = 500, units = "px", type ="cairo-png")
		funnel(meta_miner.mort.digestive.DL)
		title("Funnel plot for digestive cancer mortality among miners")
		dev.off()
		###Selection of studies on Prostate cancer mortality
		df_meta.miner.mort.prostate = df_meta[df_meta$Article_number %in% c(90,111) &
		df_meta$Population == "Miner" &
		df_meta$Outcome == "Mortality" &
		df_meta$Disease =="Prostate cancer",]## ERR
		### Metaanalysis on Prostate cancer using Dersimonia and Lair method
		meta_miner.mort.prostate.DL = metagen(TE = logrr, seTE = Se_logrr, studlab=paste(Study),
		data=df_meta.miner.mort.prostate, comb.fix=FALSE,
		comb.random = TRUE,method.tau="DL",hakn=FALSE,
		n.e = Sample_size, n.c = Cases,
		prediction = TRUE,sm="RR",
		title = "Prostate cancer mortality among miners")
		summary(meta_miner.mort.prostate.DL)
		forest(meta_miner.mort.prostate.DL, leftcols = c("studlab", "n.e"))
		### Metaanalyse on Prostate cancer using Mantel & Haenszel method MH
		meta_miner.mort.prostate.MH = metagen(TE = logrr, seTE = Se_logrr, studlab=paste(Study),
		data=df_meta.miner.mort.prostate, comb.fix=TRUE,
		comb.random = FALSE, hakn=FALSE,
		n.e = Sample_size, method.tau = "DL",
		prediction = TRUE,sm="RR",
		title = "Prostate cancer mortality among miners")
		summary(meta_miner.mort.prostate.MH)
		### Metaanalyse on Prostate cancer using REML method and CI based on hakn method
		meta_miner.mort.prostate.REML.hakn = metagen(TE = logrr, seTE = Se_logrr, studlab=paste(Study),
		data=df_meta.miner.mort.prostate, comb.fix=FALSE,
		comb.random = TRUE, hakn=TRUE,
		n.e = Sample_size, method.tau = "REML",
		prediction = TRUE,sm="RR",
		title = "Prostate cancer mortality among miners")
		summary(meta_miner.mort.prostate.REML.hakn)
		### Metaanalyse on Prostate cancer using maximum likelihood method and CI based on hakn method
		meta_miner.mort.prostate.ML.hakn = metagen(TE = logrr, seTE = Se_logrr, studlab=paste(Study),
		data=df_meta.miner.mort.prostate, comb.fix=FALSE,
		comb.random = TRUE, hakn=TRUE,
		n.e = Sample_size, method.tau = "ML",
		prediction = TRUE,sm="RR",
		title = "Prostate cancer mortality among miners")
		summary(meta_miner.mort.prostate.ML.hakn)
		###Selection of studies on Bladder and other urinary cancer mortality
		df_meta.miner.mort.bladder_other = df_meta[df_meta$Article_number %in% c(90,139) &
		df_meta$Population == "Miner" &
		df_meta$Outcome == "Mortality" &
		df_meta$Disease %in% c("Bladder cancer",
		"Bladder and other urinary cancer"),]## ERR
		### Metaanalysis on Bladder and other urinary cancer using Dersimonia and Lair method
		meta_miner.mort.bladder_other.DL = metagen(TE = logrr, seTE = Se_logrr, studlab=paste(Study),
		data=df_meta.miner.mort.bladder_other, comb.fix=FALSE,
		comb.random = TRUE,method.tau="DL",hakn=FALSE,
		n.e = Sample_size, n.c = Cases,
		prediction = TRUE,sm="RR",
		title = "Bladder and other urinary cancer mortality among miners")
		summary(meta_miner.mort.bladder_other.DL)
		forest(meta_miner.mort.bladder_other.DL, leftcols = c("studlab", "n.e"))
		### Metaanalyse on bladder and other urinary cancer using Mantel & Haenszel method MH
		meta_miner.mort.bladder_other.MH = metagen(TE = logrr, seTE = Se_logrr, studlab=paste(Study),
		data=df_meta.miner.mort.bladder_other, comb.fix=TRUE,
		comb.random = FALSE, hakn=FALSE,
		n.e = Sample_size, method.tau = "DL",
		prediction = TRUE,sm="RR",
		title = "Bladder and other urinary cancer mortality among miners")
		summary(meta_miner.mort.bladder_other.MH)
		### Metaanalyse on Bladder and other urinary cancer using REML method and CI based on hakn method
		meta_miner.mort.bladder_other.REML.hakn = metagen(TE = logrr, seTE = Se_logrr, studlab=paste(Study),
		data=df_meta.miner.mort.bladder_other, comb.fix=FALSE,
		comb.random = TRUE, hakn=TRUE,
		n.e = Sample_size, method.tau = "REML",
		prediction = TRUE,sm="RR",
		title = "Bladder and other urinary cancer mortality among miners")
		summary(meta_miner.mort.bladder_other.REML.hakn)
		### Metaanalyse on Bladder and other urinary cancer using maximum likelihood method and CI based on hakn method
		meta_miner.mort.bladder_other.ML.hakn = metagen(TE = logrr, seTE = Se_logrr, studlab=paste(Study),
		data=df_meta.miner.mort.bladder_other, comb.fix=FALSE,
		comb.random = TRUE, hakn=TRUE,
		n.e = Sample_size, method.tau = "ML",
		prediction = TRUE,sm="RR",
		title = "Bladder and other urinary cancer mortality among miners")
		summary(meta_miner.mort.bladder_other.ML.hakn)
		###Selection of studies on kidney cancer mortality
		df_meta.miner.mort.kidney = df_meta[df_meta$Article_number %in% c(13,139,90) &
		df_meta$Population == "Miner" &
		df_meta$Outcome == "Mortality" &
		df_meta$Disease == "Kidney cancer",]## ERR # RR
		### Metaanalysis on kidney cancer using Dersimonia and Lair method
		meta_miner.mort.kidney.DL = metagen(TE = logrr, seTE = Se_logrr, studlab=paste(Study),
		data=df_meta.miner.mort.kidney, comb.fix=FALSE,
		comb.random = TRUE,method.tau="DL",hakn=FALSE,
		n.e = Sample_size, n.c = Cases,
		prediction = TRUE,sm="RR",
		title = "Kidney cancer mortality among miners")
		summary(meta_miner.mort.kidney.DL)
		forest(meta_miner.mort.kidney.DL, leftcols = c("studlab", "n.e"))
		### Metaanalyse on Kidney cancer using Mantel & Haenszel method MH
		meta_miner.mort.kidney.MH = metagen(TE = logrr, seTE = Se_logrr, studlab=paste(Study),
		data=df_meta.miner.mort.kidney, comb.fix=TRUE,
		comb.random = FALSE, hakn=FALSE,
		n.e = Sample_size, method.tau = "DL",
		prediction = TRUE,sm="RR",
		title = "Kidney cancer mortality among miners")
		summary(meta_miner.mort.kidney.MH)
		### Metaanalyse on Kidney cancer using REML method and CI based on hakn method
		meta_miner.mort.kidney.REML.hakn = metagen(TE = logrr, seTE = Se_logrr, studlab=paste(Study),
		data=df_meta.miner.mort.kidney, comb.fix=FALSE,
		comb.random = TRUE, hakn=TRUE,
		n.e = Sample_size, method.tau = "REML",
		prediction = TRUE,sm="RR",
		title = "Kidney cancer mortality among miners")
		summary(meta_miner.mort.kidney.REML.hakn)
		### Metaanalyse on kidney cancer using maximum likelihood method and CI based on hakn method
		meta_miner.mort.kidney.ML.hakn = metagen(TE = logrr, seTE = Se_logrr, studlab=paste(Study),
		data=df_meta.miner.mort.kidney, comb.fix=FALSE,
		comb.random = TRUE, hakn=TRUE,
		n.e = Sample_size, method.tau = "ML",
		prediction = TRUE,sm="RR",
		title = "Kidney cancer mortality among miners")
		summary(meta_miner.mort.kidney.ML.hakn)
		####### Funnel plot for publication bias
		png(filename="U:/03 REVUE SYSTEMATIQUE/SCRIPT_META/Results/Funnel plot RR/Kidney cancer mortality among miners.png",
		pointsize=14, width = 600, height = 500, units = "px", type ="cairo-png")
		funnel(meta_miner.mort.kidney.DL, studlab =TRUE)
		title("Funnel plot for kidney cancer mortality among miners")
		dev.off()
		###Selection of studies on Kidney, ureter, other urinary organs cancer mortality
		df_meta.miner.mort.kidney_other = df_meta[df_meta$Article_number %in% c(13,48,82,139) &
		df_meta$Population == "Miner" &
		df_meta$Outcome == "Mortality" &
		df_meta$Disease %in% c("Kidney cancer",
		"Kidney and other organs cancer"),]## ERR # RR # HR
		### Metaanalysis on Kidney, ureter, other urinary organs cancer using Dersimonia and Lair method
		meta_miner.mort.kidney_other.DL = metagen(TE = logrr, seTE = Se_logrr, studlab=paste(Study),
		data=df_meta.miner.mort.kidney_other, comb.fix=FALSE,
		comb.random = TRUE,method.tau="DL",hakn=FALSE,
		n.e = Sample_size, n.c = Cases,
		prediction = TRUE,sm="RR",
		title = "Kidney, ureter, other urinary organs cancer mortality among miners")
		summary(meta_miner.mort.kidney_other.DL)
		forest(meta_miner.mort.kidney_other.DL, leftcols = c("studlab", "n.e"))
		### Metaanalyse on Kidney, ureter, other urinary organs cancer using Mantel & Haenszel method MH
		meta_miner.mort.kidney_other.MH = metagen(TE = logrr, seTE = Se_logrr, studlab=paste(Study),
		data=df_meta.miner.mort.kidney_other, comb.fix=TRUE,
		comb.random = FALSE, hakn=FALSE,
		n.e = Sample_size, method.tau = "DL",
		prediction = TRUE,sm="RR",
		title = "Kidney, ureter, other urinary organs cancer mortality among miners")
		summary(meta_miner.mort.kidney_other.MH)
		### Metaanalyse on Kidney, ureter, other urinary organs cancer using REML method and CI based on hakn method
		meta_miner.mort.kidney_other.REML.hakn = metagen(TE = logrr, seTE = Se_logrr, studlab=paste(Study),
		data=df_meta.miner.mort.kidney_other, comb.fix=FALSE,
		comb.random = TRUE, hakn=TRUE,
		n.e = Sample_size, method.tau = "REML",
		prediction = TRUE,sm="RR",
		title = "Kidney, ureter, other urinary organs cancer mortality among miners")
		summary(meta_miner.mort.kidney_other.REML.hakn)
		### Metaanalyse on Kidney, ureter, other urinary organs cancer using maximum likelihood method and CI based on hakn method
		meta_miner.mort.kidney_other.ML.hakn = metagen(TE = logrr, seTE = Se_logrr, studlab=paste(Study),
		data=df_meta.miner.mort.kidney_other, comb.fix=FALSE,
		comb.random = TRUE, hakn=TRUE,
		n.e = Sample_size, method.tau = "ML",
		prediction = TRUE,sm="RR",
		title = "Kidney, ureter, other urinary organs cancer mortality among miners")
		summary(meta_miner.mort.kidney_other.ML.hakn)
		####### Funnel plot for publication bias
		png(filename="U:/03 REVUE SYSTEMATIQUE/SCRIPT_META/Results/Funnel plot RR/Kidney, ureter, other urinary organs cancer mortality among miners.png",
		pointsize=14, width = 600, height = 500, units = "px", type ="cairo-png")
		funnel(meta_miner.mort.kidney_other.DL, studlab =TRUE)
		title("Funnel plot for Kidney, ureter, other urinary organs cancer mortality among miners")
		dev.off()
		###Selection of studies on COPD mortality
		df_meta.miner.mort.copd = df_meta[df_meta$Article_number %in% c(4,77,99) &
		df_meta$Population == "Miner" &
		df_meta$Outcome == "Mortality" &
		df_meta$Disease == "COPD",]## ERR # HR
		## We need to exclude the study 99 where effect measure is ERR
		df_meta.miner.mort.copd = df_meta.miner.mort.copd[!(df_meta.miner.mort.copd$Article_number == "99"
		& df_meta.miner.mort.copd$Measure_effect == "ERR"),]
		### Metaanalysis on COPD using Dersimonia and Lair method
		meta_miner.mort.copd.DL = metagen(TE = logrr, seTE = Se_logrr, studlab=paste(Study),
		data=df_meta.miner.mort.copd, comb.fix=FALSE,
		comb.random = TRUE,method.tau="DL",hakn=FALSE,
		n.e = Sample_size, n.c = Cases,
		prediction = TRUE,sm="RR",
		title = "COPD mortality among miners")
		summary(meta_miner.mort.copd.DL)
		forest(meta_miner.mort.copd.DL, leftcols = c("studlab", "n.e"))
		### Metaanalyse on COPD using Mantel & Haenszel method MH
		meta_miner.mort.copd.MH = metagen(TE = logrr, seTE = Se_logrr, studlab=paste(Study),
		data=df_meta.miner.mort.copd, comb.fix=TRUE,
		comb.random = FALSE, hakn=FALSE,
		n.e = Sample_size, method.tau = "DL",
		prediction = TRUE,sm="RR",
		title = "COPD mortality among miners")
		summary(meta_miner.mort.copd.MH)
		### Metaanalyse on COPD using REML method and CI based on hakn method
		meta_miner.mort.copd.REML.hakn = metagen(TE = logrr, seTE = Se_logrr, studlab=paste(Study),
		data=df_meta.miner.mort.copd, comb.fix=FALSE,
		comb.random = TRUE, hakn=TRUE,
		n.e = Sample_size, method.tau = "REML",
		prediction = TRUE,sm="RR",
		title = "COPD mortality among miners")
		summary(meta_miner.mort.copd.REML.hakn)
		### Metaanalyse on COPD using maximum likelihood method and CI based on hakn method
		meta_miner.mort.copd.ML.hakn = metagen(TE = logrr, seTE = Se_logrr, studlab=paste(Study),
		data=df_meta.miner.mort.copd, comb.fix=FALSE,
		comb.random = TRUE, hakn=TRUE,
		n.e = Sample_size, method.tau = "ML",
		prediction = TRUE,sm="RR",
		title = "COPD mortality among miners")
		summary(meta_miner.mort.copd.ML.hakn)
		####### Funnel plot for publication bias
		png(filename="U:/03 REVUE SYSTEMATIQUE/SCRIPT_META/Results/Funnel plot RR/COPD mortality among miners.png",
		pointsize=14, width = 400, height = 400, units = "px", type ="cairo-png")
		funnel(meta_miner.mort.copd.DL, studlab =TRUE)
		title("Funnel plot for COPD mortality among miners")
		dev.off()
		###Selection of studies on all cardiovascular diseases mortality
		df_meta.miner.mort.cvd = df_meta[df_meta$Article_number %in% c(12,43,64,111) &
		df_meta$Population == "Miner" &
		df_meta$Outcome == "Mortality" &
		df_meta$Disease %in% c("All CVD","IHD/CHD","Stroke","Other CVD"),]## ERR
		##We need to remove the studies 43 , 12, 64 where disease is IHD
		df_meta.miner.mort.cvd = df_meta.miner.mort.cvd[!(Article_number %in% c(12,43,64) &
		Disease == "IHD/CHD"),]
		### Metaanalysis on all cardiovascular diseases using Dersimonia and Lair method
		meta_miner.mort.cvd.DL = metagen(TE = logrr, seTE = Se_logrr, studlab=paste(Study),
		data=df_meta.miner.mort.cvd, comb.fix=FALSE,
		comb.random = TRUE,method.tau="DL",hakn=FALSE,
		n.e = Sample_size, n.c = Cases,
		prediction = TRUE,sm="RR",
		title = "All heart and circulatory system disease mortality among miners")
		summary(meta_miner.mort.cvd.DL)
		forest(meta_miner.mort.cvd.DL, leftcols = c("studlab", "n.e"))
		### Metaanalyse on all cardiovascular diseases using Mantel & Haenszel method MH
		meta_miner.mort.cvd.MH = metagen(TE = logrr, seTE = Se_logrr, studlab=paste(Study),
		data=df_meta.miner.mort.cvd, comb.fix=TRUE,
		comb.random = FALSE, hakn=FALSE,
		n.e = Sample_size, method.tau = "DL",
		prediction = TRUE,sm="RR",
		title = "All heart and circulatory system disease mortality among miners")
		summary(meta_miner.mort.cvd.MH)
		### Metaanalyse on all cardiovascular diseases using REML method and CI based on hakn method
		meta_miner.mort.cvd.REML.hakn = metagen(TE = logrr, seTE = Se_logrr, studlab=paste(Study),
		data=df_meta.miner.mort.cvd, comb.fix=FALSE,
		comb.random = TRUE, hakn=TRUE,
		n.e = Sample_size, method.tau = "REML",
		prediction = TRUE,sm="RR",
		title = "All circulatory system disease mortality among miners")
		summary(meta_miner.mort.cvd.REML.hakn)
		### Metaanalyse on all cardiovascular diseases using maximum likelihood method and CI based on hakn method
		meta_miner.mort.cvd.ML.hakn = metagen(TE = logrr, seTE = Se_logrr, studlab=paste(Study),
		data=df_meta.miner.mort.cvd, comb.fix=FALSE,
		comb.random = TRUE, hakn=TRUE,
		n.e = Sample_size, method.tau = "ML",
		prediction = TRUE,sm="RR",
		title = "All circulatory system disease mortality among miners")
		summary(meta_miner.mort.cvd.ML.hakn)
		####### Funnel plot for publication bias
		png(filename="U:/03 REVUE SYSTEMATIQUE/SCRIPT_META/Results/Funnel plot RR/All circulatory system disease mortality among miners.png",
		pointsize=14, width = 600, height = 600, units = "px", type ="cairo-png")
		funnel(meta_miner.mort.cvd.DL, studlab =TRUE)
		title("Funnel plot for All circulatory system disease mortality among miners")
		dev.off()
		###Selection of studies on Ischemic heart diseases mortality
		df_meta.miner.mort.ihd = df_meta[df_meta$Article_number %in% c(12,43,64,111) &
		df_meta$Population == "Miner" &
		df_meta$Outcome == "Mortality" &
		df_meta$Disease == "IHD/CHD",]## ERR
		### Metaanalysis on Ischemic heart diseases using Dersimonia and Lair method
		meta_miner.mort.ihd.DL = metagen(TE = logrr, seTE = Se_logrr, studlab=paste(Study),
		data=df_meta.miner.mort.ihd, comb.fix=FALSE,
		comb.random = TRUE,method.tau="DL",hakn=FALSE,
		n.e = Sample_size, n.c = Cases,
		prediction = TRUE,sm="RR",
		title = "Ischemic heart disease mortality among miners")
		summary(meta_miner.mort.ihd.DL)
		forest(meta_miner.mort.ihd.DL, leftcols = c("studlab", "n.e"))
		### Metaanalyse on Ischemic heart diseases using Mantel & Haenszel method MH
		meta_miner.mort.ihd.MH = metagen(TE = logrr, seTE = Se_logrr, studlab=paste(Study),
		data=df_meta.miner.mort.ihd, comb.fix=TRUE,
		comb.random = FALSE, hakn=FALSE,
		n.e = Sample_size, method.tau = "DL",
		prediction = TRUE,sm="RR",
		title = "Ischemic heart disease mortality among miners")
		summary(meta_miner.mort.ihd.MH)
		### Metaanalyse on Ischemic heart diseases using REML method and CI based on hakn method
		meta_miner.mort.ihd.REML.hakn = metagen(TE = logrr, seTE = Se_logrr, studlab=paste(Study),
		data=df_meta.miner.mort.ihd, comb.fix=FALSE,
		comb.random = TRUE, hakn=TRUE,
		n.e = Sample_size, method.tau = "REML",
		prediction = TRUE,sm="RR",
		title = "Ischemic heart diseases mortality among miners")
		summary(meta_miner.mort.ihd.REML.hakn)
		### Metaanalyse on Ischemic heart diseases using maximum likelihood method and CI based on hakn method
		meta_miner.mort.ihd.ML.hakn = metagen(TE = logrr, seTE = Se_logrr, studlab=paste(Study),
		data=df_meta.miner.mort.ihd, comb.fix=FALSE,
		comb.random = TRUE, hakn=TRUE,
		n.e = Sample_size, method.tau = "ML",
		prediction = TRUE,sm="RR",
		title = "Ischemic heart diseases mortality among miners")
		summary(meta_miner.mort.ihd.ML.hakn)
		####### Funnel plot for publication bias
		png(filename="U:/03 REVUE SYSTEMATIQUE/SCRIPT_META/Results/Funnel plot RR/Ischemic heart diseases mortality among miners.png",
		pointsize=14, width = 600, height = 700, units = "px", type ="cairo-png")
		funnel(meta_miner.mort.ihd.DL)
		title("Funnel plot for Ischemic Heart Diseases mortality among miners")
		dev.off()
		###Selection of studies on cerebrovascular diseases mortality
		df_meta.miner.mort.cevd = df_meta[df_meta$Article_number %in% c(12,43,64,111) &
		df_meta$Population == "Miner" &
		df_meta$Outcome == "Mortality" &
		df_meta$Disease %in% c("CeVD","Stroke"),]## ERR
		### Metaanalysis on cerebrovascular diseases using Dersimonia and Lair method
		meta_miner.mort.cevd.DL = metagen(TE = logrr, seTE = Se_logrr, studlab=paste(Study),
		data=df_meta.miner.mort.cevd, comb.fix=FALSE,
		comb.random = TRUE,method.tau="DL",hakn=FALSE,
		n.e = Sample_size, n.c = Cases,
		prediction = TRUE,sm="RR",
		title = "Cerebrovascular disease mortality among miners")
		summary(meta_miner.mort.cevd.DL)
		forest(meta_miner.mort.cevd.DL, leftcols = c("studlab", "n.e"))
		### Metaanalyse on Cerebrovascular diseases using Mantel & Haenszel method MH
		meta_miner.mort.cevd.MH = metagen(TE = logrr, seTE = Se_logrr, studlab=paste(Study),
		data=df_meta.miner.mort.cevd, comb.fix=TRUE,
		comb.random = FALSE, hakn=FALSE,
		n.e = Sample_size, method.tau = "DL",
		prediction = TRUE,sm="RR",
		title = "Cerebrovascular disease mortality among miners")
		summary(meta_miner.mort.cevd.MH)
		### Metaanalyse on Cerebrovascular diseases using REML method and CI based on hakn method
		meta_miner.mort.cevd.REML.hakn = metagen(TE = logrr, seTE = Se_logrr, studlab=paste(Study),
		data=df_meta.miner.mort.cevd, comb.fix=FALSE,
		comb.random = TRUE, hakn=TRUE,
		n.e = Sample_size, method.tau = "REML",
		prediction = TRUE,sm="RR",
		title = "Cerebrovascular diseases mortality among miners")
		summary(meta_miner.mort.cevd.REML.hakn)
		### Metaanalyse on Cerebrovascular diseases using maximum likelihood method and CI based on hakn method
		meta_miner.mort.cevd.ML.hakn = metagen(TE = logrr, seTE = Se_logrr, studlab=paste(Study),
		data=df_meta.miner.mort.cevd, comb.fix=FALSE,
		comb.random = TRUE, hakn=TRUE,
		n.e = Sample_size, method.tau = "ML",
		prediction = TRUE,sm="RR",
		title = "Cerebrovascular diseases mortality among miners")
		summary(meta_miner.mort.cevd.ML.hakn)
		####### Funnel plot for publication bias
		png(filename="U:/03 REVUE SYSTEMATIQUE/SCRIPT_META/Results/Funnel plot RR/Cerebrovascular diseases mortality among miners.png",
		pointsize=14, width = 400, height = 400, units = "px", type ="cairo-png")
		funnel(meta_miner.mort.cevd.DL)
		title("Funnel plot for Cerebrovascular diseases mortality among miners")
		dev.off()

## Sheet: Rcode Meta RR results table DL 
		################################################################################
		####################### Extraction of the results in the form of a table #######
		################################################################################
		Meta_result_RR_DL=rbind(c("Endpoint","Strata", "Number of studies/reference","Total cases/Total sample size","Region",
		"Meta relative risk per 100 Bq/m3 or WLM (95%CI)",
		"p value for the meta RR","Cochran's Q-test p for residual heterogeneity",
		"I-square value (%) for residual heterogeneity (95%CI)",
		"Egger's test p for publication bias"))
		### Add lymphohematological cancer results into the table
		## For children
		Meta_result_RR_DL = rbind(Meta_result_RR_DL,c("Lymphohematological cancer","","","","","","","","",""),
		c("",meta_child.hema.DL$title,
		paste0(meta_child.hema.DL$k,"/",list(meta_child.hema.DL$studlab)),
		paste0(sum(df_meta.child.hema$Cases),"/",sum(df_meta.child.hema$Sample_size)),
		list(unique(df_meta.child.hema$Region)), paste0(round(exp(meta_child.hema.DL$TE.random),3),"(",
		round(exp(meta_child.hema.DL$lower.random),3),"-",round(exp(meta_child.hema.DL$upper.random),3),")"),
		round(meta_child.hema.DL$pval.random, 3),round(meta_child.hema.DL$pval.Q,3),
		paste0(100*round(meta_child.hema.DL$I2,3),"(",round(100*meta_child.hema.DL$lower.I2,3),
		"-",round(100*meta_child.hema.DL$upper.I2,3),")"),
		round(metabias(meta_child.hema.DL, method= "linreg", k.min= meta_child.hema.DL$k)$pval,3)))
		## For incidence of lymphohematological cancer among miner
		Meta_result_RR_DL = rbind(Meta_result_RR_DL,c("",meta_miner.inc.hema.DL$title,
		paste0(meta_miner.inc.hema.DL$k,"/",list(meta_miner.inc.hema.DL$studlab)),
		paste0(sum(df_meta.miner.inc.hema$Cases),"/",sum(df_meta.miner.inc.hema$Sample_size)),
		list(unique(df_meta.miner.inc.hema$Region)), paste0(round(exp(meta_miner.inc.hema.DL$TE.random),3),"(",
		round(exp(meta_miner.inc.hema.DL$lower.random),3),"-",round(exp(meta_miner.inc.hema.DL$upper.random),3),")"),
		round(meta_miner.inc.hema.DL$pval.random, 3),round(meta_miner.inc.hema.DL$pval.Q,3),
		paste0(round(100*meta_miner.inc.hema.DL$I2,3),"(",round(100*meta_miner.inc.hema.DL$lower.I2,3),
		"-",round(100*meta_miner.inc.hema.DL$upper.I2,3),")"),
		round(metabias(meta_miner.inc.hema.DL, method= "linreg", k.min= meta_miner.inc.hema.DL$k)$pval,3)))
		## For mortality from lymphohematological cancer among miner
		Meta_result_RR_DL = rbind(Meta_result_RR_DL,c("",meta_miner.mort.hema.DL$title,
		paste0(meta_miner.mort.hema.DL$k,"/",list(meta_miner.mort.hema.DL$studlab)),
		paste0(sum(df_meta.miner.mort.hema$Cases),"/",sum(df_meta.miner.mort.hema$Sample_size)),
		list(unique(df_meta.miner.mort.hema$Region)), paste0(round(exp(meta_miner.mort.hema.DL$TE.random),3),"(",
		round(exp(meta_miner.mort.hema.DL$lower.random),3),"-",round(exp(meta_miner.mort.hema.DL$upper.random),3),")"),
		round(meta_miner.mort.hema.DL$pval.random, 3),round(meta_miner.mort.hema.DL$pval.Q,3),
		paste0(round(100*meta_miner.mort.hema.DL$I2,3),"(",round(100*meta_miner.mort.hema.DL$lower.I2,3),
		"-",round(100*meta_miner.mort.hema.DL$upper.I2,3),")"),
		round(metabias(meta_miner.mort.hema.DL, method= "linreg", k.min= meta_miner.mort.hema.DL$k)$pval,3)))
		### Add leukemia results into the table
		## For children
		Meta_result_RR_DL = rbind(Meta_result_RR_DL,c("Leukemia","","","","","","","","",""),c("",meta_child.leuk.DL$title,
		paste0(meta_child.leuk.DL$k,"/",list(meta_child.leuk.DL$studlab)),
		paste0(sum(df_meta.child.leuk$Cases),"/",sum(df_meta.child.leuk$Sample_size)),
		list(unique(df_meta.child.leuk$Region)), paste0(round(exp(meta_child.leuk.DL$TE.random),3),"(",
		round(exp(meta_child.leuk.DL$lower.random),3),"-",round(exp(meta_child.leuk.DL$upper.random),3),")"),
		round(meta_child.leuk.DL$pval.random, 3),round(meta_child.leuk.DL$pval.Q,3),
		paste0(round(100*meta_child.leuk.DL$I2,3),"(",round(100*meta_child.leuk.DL$lower.I2,3),
		"-",round(100*meta_child.leuk.DL$upper.I2,3),")"),
		round(metabias(meta_child.leuk.DL, method= "linreg", k.min= meta_child.leuk.DL$k)$pval,3)))
		## For incidence leukemia among miner
		Meta_result_RR_DL = rbind(Meta_result_RR_DL,c("",meta_miner.inc.leuk.DL$title,
		paste0(meta_miner.inc.leuk.DL$k,"/",list(meta_miner.inc.leuk.DL$studlab)),
		paste0(sum(df_meta.miner.inc.leuk$Cases),"/",sum(df_meta.miner.inc.leuk$Sample_size)),
		list(unique(df_meta.miner.inc.leuk$Region)), paste0(round(exp(meta_miner.inc.leuk.DL$TE.random),3),"(",
		round(exp(meta_miner.inc.leuk.DL$lower.random),3),"-",round(exp(meta_miner.inc.leuk.DL$upper.random),3),")"),
		round(meta_miner.inc.leuk.DL$pval.random, 3),round(meta_miner.inc.leuk.DL$pval.Q,3),
		paste0(round(100*meta_miner.inc.leuk.DL$I2,3),"(",round(100*meta_miner.inc.leuk.DL$lower.I2,3),
		"-",round(100*meta_miner.inc.leuk.DL$upper.I2,3),")"),
		round(metabias(meta_miner.inc.leuk.DL, method= "linreg", k.min= meta_miner.inc.leuk.DL$k)$pval,3)))
		## For mortality from leukemia among miner
		Meta_result_RR_DL = rbind(Meta_result_RR_DL,c("",meta_miner.mort.leuk.DL$title,
		paste0(meta_miner.mort.leuk.DL$k,"/",list(meta_miner.mort.leuk.DL$studlab)),
		paste0(sum(df_meta.miner.mort.leuk$Cases),"/",sum(df_meta.miner.mort.leuk$Sample_size)),
		list(unique(df_meta.miner.mort.leuk$Region)), paste0(round(exp(meta_miner.mort.leuk.DL$TE.random),3),"(",
		round(exp(meta_miner.mort.leuk.DL$lower.random),3),
		"-",round(exp(meta_miner.mort.leuk.DL$upper.random),3),")"),
		round(meta_miner.mort.leuk.DL$pval.random, 3),round(meta_miner.mort.leuk.DL$pval.Q,3),
		paste0(round(100*meta_miner.mort.leuk.DL$I2,3),"(",round(100*meta_miner.mort.leuk.DL$lower.I2,3),
		"-",round(100*meta_miner.mort.leuk.DL$upper.I2,3),")"),
		round(metabias(meta_miner.mort.leuk.DL, method= "linreg", k.min= meta_miner.mort.leuk.DL$k)$pval,3)))
		### Add chronic lymphocytic leukemia results into the table
		## For incidence from CLL among miners
		Meta_result_RR_DL = rbind(Meta_result_RR_DL,c("Chronic lymphocytic leukemia","","","","","","","","",""),c("",meta_miner.inc.cll.DL$title,
		paste0(meta_miner.inc.cll.DL$k,"/",list(meta_miner.inc.cll.DL$studlab)),
		paste0(sum(df_meta.miner.inc.cll$Cases),"/",sum(df_meta.miner.inc.cll$Sample_size)),
		list(unique(df_meta.miner.inc.cll$Region)), paste0(round(exp(meta_miner.inc.cll.DL$TE.random),3),"(",
		round(exp(meta_miner.inc.cll.DL$lower.random),3),
		"-",round(exp(meta_miner.inc.cll.DL$upper.random),3),")"),
		round(meta_miner.inc.cll.DL$pval.random, 3),round(meta_miner.inc.cll.DL$pval.Q,3),
		paste0(round(100*meta_miner.inc.cll.DL$I2,3),"(",round(100*meta_miner.inc.cll.DL$lower.I2,3),
		"-",round(100*meta_miner.inc.cll.DL$upper.I2,3),")"),
		round(metabias(meta_miner.inc.cll.DL, method= "linreg", k.min= meta_miner.inc.cll.DL$k)$pval,3)))
		## For mortality from CLL among miners
		Meta_result_RR_DL = rbind(Meta_result_RR_DL,c("",meta_miner.mort.cll.DL$title,
		paste0(meta_miner.mort.cll.DL$k,"/",list(meta_miner.mort.cll.DL$studlab)),
		paste0(sum(df_meta.miner.mort.cll$Cases),"/",sum(df_meta.miner.mort.cll$Sample_size)),
		list(unique(df_meta.miner.mort.cll$Region)), paste0(round(exp(meta_miner.mort.cll.DL$TE.random),3),"(",
		round(exp(meta_miner.mort.cll.DL$lower.random),3),
		"-",round(exp(meta_miner.mort.cll.DL$upper.random),3),")"),
		round(meta_miner.mort.cll.DL$pval.random, 3),round(meta_miner.mort.cll.DL$pval.Q,3),
		paste0(round(100*meta_miner.mort.cll.DL$I2,3),"(",round(100*meta_miner.mort.cll.DL$lower.I2,3),
		"-",round(100*meta_miner.mort.cll.DL$upper.I2,3),")"),"NA"))
		### Add Leukemia excluding chronic lymphocytic leukemia results into the table
		## For incidence of leukemia excluding CLL among miners
		Meta_result_RR_DL = rbind(Meta_result_RR_DL,c("Leukemia excluding Chronic lymphocytic leukemia","","","","","","","","",""),
		c("",meta_miner.inc.leuk_cll.DL$title,
		paste0(meta_miner.inc.leuk_cll.DL$k,"/",list(meta_miner.inc.leuk_cll.DL$studlab)),
		paste0(sum(df_meta.miner.inc.leuk_cll$Cases),"/",sum(df_meta.miner.inc.leuk_cll$Sample_size)),
		list(unique(df_meta.miner.inc.leuk_cll$Region)), paste0(round(exp(meta_miner.inc.leuk_cll.DL$TE.random),3),"(",
		round(exp(meta_miner.inc.leuk_cll.DL$lower.random),3),
		"-",round(exp(meta_miner.inc.leuk_cll.DL$upper.random),3),")"),
		round(meta_miner.inc.leuk_cll.DL$pval.random, 3),round(meta_miner.inc.leuk_cll.DL$pval.Q,3),
		paste0(round(100*meta_miner.inc.leuk_cll.DL$I2,3),"(",round(100*meta_miner.inc.leuk_cll.DL$lower.I2,3),
		"-",round(100*meta_miner.inc.leuk_cll.DL$upper.I2,3),")"),
		round(metabias(meta_miner.inc.leuk_cll.DL, method= "linreg", k.min= meta_miner.inc.leuk_cll.DL$k)$pval,3)))
		## For mortality of leukemia excluding CLL among miners
		Meta_result_RR_DL = rbind(Meta_result_RR_DL,c("",meta_miner.mort.leuk_cll.DL$title,
		paste0(meta_miner.mort.leuk_cll.DL$k,"/",list(meta_miner.mort.leuk_cll.DL$studlab)),
		paste0(sum(df_meta.miner.mort.leuk_cll$Cases),"/",sum(df_meta.miner.mort.leuk_cll$Sample_size)),
		list(unique(df_meta.miner.mort.leuk_cll$Region)), paste0(round(exp(meta_miner.mort.leuk_cll.DL$TE.random),3),"(",
		round(exp(meta_miner.mort.leuk_cll.DL$lower.random),3),
		"-",round(exp(meta_miner.mort.leuk_cll.DL$upper.random),3),")"),
		round(meta_miner.mort.leuk_cll.DL$pval.random, 3),round(meta_miner.mort.leuk_cll.DL$pval.Q,3),
		paste0(round(100*meta_miner.mort.leuk_cll.DL$I2,3),"(",round(100*meta_miner.mort.leuk_cll.DL$lower.I2,3),
		"-",round(100*meta_miner.mort.leuk_cll.DL$upper.I2,3),")"),"NA"))
		### Add lymphoma results into the table
		## Only mortality from lymphoma among miners
		Meta_result_RR_DL = rbind(Meta_result_RR_DL,c("Lymphoma","","","","","","","","",""),
		c("",meta_miner.mort.lymp.DL$title,
		paste0(meta_miner.mort.lymp.DL$k,"/",list(meta_miner.mort.lymp.DL$studlab)),
		paste0(sum(df_meta.miner.mort.lymp$Cases),"/",sum(df_meta.miner.mort.lymp$Sample_size)),
		list(unique(df_meta.miner.mort.lymp$Region)), paste0(round(exp(meta_miner.mort.lymp.DL$TE.random),3),"(",
		round(exp(meta_miner.mort.lymp.DL$lower.random),3),
		"-",round(exp(meta_miner.mort.lymp.DL$upper.random),3),")"),
		round(meta_miner.mort.lymp.DL$pval.random, 3),round(meta_miner.mort.lymp.DL$pval.Q,3),
		paste0(round(100*meta_miner.mort.lymp.DL$I2,3),"(",round(100*meta_miner.mort.lymp.DL$lower.I2,3),
		"-",round(100*meta_miner.mort.lymp.DL$upper.I2,3),")"),
		round(metabias(meta_miner.mort.lymp.DL, method= "linreg", k.min= meta_miner.mort.lymp.DL$k)$pval,3)))
		### Add Hodgkin lymphoma results into the table
		## Only mortality from Hodgkin lymphoma among miners
		Meta_result_RR_DL = rbind(Meta_result_RR_DL,c("Hodgkin lymphoma","","","","","","","","",""),
		c("",meta_miner.mort.hlymp.DL$title,
		paste0(meta_miner.mort.hlymp.DL$k,"/",list(meta_miner.mort.hlymp.DL$studlab)),
		paste0(sum(df_meta.miner.mort.hlymp$Cases),"/",sum(df_meta.miner.mort.hlymp$Sample_size)),
		list(unique(df_meta.miner.mort.hlymp$Region)), paste0(round(exp(meta_miner.mort.hlymp.DL$TE.random),3),"(",
		round(exp(meta_miner.mort.hlymp.DL$lower.random),3),
		"-",round(exp(meta_miner.mort.hlymp.DL$upper.random),3),")"),
		round(meta_miner.mort.hlymp.DL$pval.random, 3),round(meta_miner.mort.hlymp.DL$pval.Q,3),
		paste0(round(100*meta_miner.mort.hlymp.DL$I2,3),"(",round(100*meta_miner.mort.hlymp.DL$lower.I2,3),
		"-",round(100*meta_miner.mort.hlymp.DL$upper.I2,3),")"),"NA"))
		### Add Non-Hodgkin lymphoma results into the table
		## Only mortality from Non-Hodgkin lymphoma among miners
		Meta_result_RR_DL = rbind(Meta_result_RR_DL,c("Non-Hodgkin lymphoma","","","","","","","","",""),
		c("",meta_miner.mort.nhlymp.DL$title,
		paste0(meta_miner.mort.nhlymp.DL$k,"/",list(meta_miner.mort.nhlymp.DL$studlab)),
		paste0(sum(df_meta.miner.mort.nhlymp$Cases),"/",sum(df_meta.miner.mort.nhlymp$Sample_size)),
		list(unique(df_meta.miner.mort.nhlymp$Region)), paste0(round(exp(meta_miner.mort.nhlymp.DL$TE.random),3),"(",
		round(exp(meta_miner.mort.nhlymp.DL$lower.random),3),
		"-",round(exp(meta_miner.mort.nhlymp.DL$upper.random),3),")"),
		round(meta_miner.mort.nhlymp.DL$pval.random, 3),round(meta_miner.mort.nhlymp.DL$pval.Q,3),
		paste0(round(100*meta_miner.mort.nhlymp.DL$I2,3),"(",round(100*meta_miner.mort.nhlymp.DL$lower.I2,3),
		"-",round(100*meta_miner.mort.nhlymp.DL$upper.I2,3),")"),
		round(metabias(meta_miner.mort.nhlymp.DL, method= "linreg", k.min= meta_miner.mort.nhlymp.DL$k)$pval,3)))
		### Add multiple myeloma results into the table
		## Only mortality from mortiple myeloma among miners
		Meta_result_RR_DL = rbind(Meta_result_RR_DL,c("Multiple myeloma","","","","","","","","",""),
		c("",meta_miner.mort.myeloma.DL$title,
		paste0(meta_miner.mort.myeloma.DL$k,"/",list(meta_miner.mort.myeloma.DL$studlab)),
		paste0(sum(df_meta.miner.mort.myeloma$Cases),"/",sum(df_meta.miner.mort.myeloma$Sample_size)),
		list(unique(df_meta.miner.mort.myeloma$Region)), paste0(round(exp(meta_miner.mort.myeloma.DL$TE.random),3),"(",
		round(exp(meta_miner.mort.myeloma.DL$lower.random),3),
		"-",round(exp(meta_miner.mort.myeloma.DL$upper.random),3),")"),
		round(meta_miner.mort.myeloma.DL$pval.random, 3),round(meta_miner.mort.myeloma.DL$pval.Q,3),
		paste0(round(100*meta_miner.mort.myeloma.DL$I2,3),"(",round(100*meta_miner.mort.myeloma.DL$lower.I2,3),
		"-",round(100*meta_miner.mort.myeloma.DL$upper.I2,3),")"),
		round(metabias(meta_miner.mort.myeloma.DL, method= "linreg", k.min= meta_miner.mort.myeloma.DL$k)$pval,3)))
		### Add Brain and central nervous system tumors results into the table
		## Only available for children
		Meta_result_RR_DL = rbind(Meta_result_RR_DL,c("Brain and central nervous system tumors","","","","","","","","",""),
		c("",meta_child.cns.DL$title,
		paste0(meta_child.cns.DL$k,"/",list(meta_child.cns.DL$studlab)),
		paste0(sum(df_meta.child.cns$Cases),"/",sum(df_meta.child.cns$Sample_size)),
		list(unique(df_meta.child.cns$Region)), paste0(round(exp(meta_child.cns.DL$TE.random),3),"(",
		round(exp(meta_child.cns.DL$lower.random),3),"-",round(exp(meta_child.cns.DL$upper.random),3),")"),
		round(meta_child.cns.DL$pval.random, 3),round(meta_child.cns.DL$pval.Q,3),
		paste0(round(100*meta_child.cns.DL$I2,3),"(",round(100*meta_child.cns.DL$lower.I2,3),
		"-",round(100*meta_child.cns.DL$upper.I2,3),")"),
		round(metabias(meta_child.cns.DL, method= "linreg", k.min= meta_child.cns.DL$k)$pval,3)))
		### Add Brain and central nervous system cancers results into the table
		## Only mortality from brain and central nervous system cancer among miners
		Meta_result_RR_DL = rbind(Meta_result_RR_DL,c("Brain and central nervous system cancer","","","","","","","","",""),
		c("",meta_miner.mort.cns.DL$title,
		paste0(meta_miner.mort.cns.DL$k,"/",list(meta_miner.mort.cns.DL$studlab)),
		paste0(sum(df_meta.miner.mort.cns$Cases),"/",sum(df_meta.miner.mort.cns$Sample_size)),
		list(unique(df_meta.miner.mort.cns$Region)), paste0(round(exp(meta_miner.mort.cns.DL$TE.random),3),"(",
		round(exp(meta_miner.mort.cns.DL$lower.random),3),
		"-",round(exp(meta_miner.mort.cns.DL$upper.random),3),")"),
		round(meta_miner.mort.cns.DL$pval.random, 3),round(meta_miner.mort.cns.DL$pval.Q,3),
		paste0(round(100*meta_miner.mort.cns.DL$I2,3),"(",round(100*meta_miner.mort.cns.DL$lower.I2,3),
		"-",round(100*meta_miner.mort.cns.DL$upper.I2,3),")"),"NA"))
		### Add malignant melanoma results into the table
		## Only mortality from malignant melanoma among adults in the general population
		Meta_result_RR_DL = rbind(Meta_result_RR_DL,c("Maligant melanoma","","","","","","","","",""),
		c("",meta_adult.mm.DL$title,
		paste0(meta_adult.mm.DL$k,"/",list(meta_adult.mm.DL$studlab)),
		paste0(sum(df_meta.adult.mm$Cases),"/",sum(df_meta.adult.mm$Sample_size)),
		list(unique(df_meta.adult.mm$Region)), paste0(round(exp(meta_adult.mm.DL$TE.random),3),"(",
		round(exp(meta_adult.mm.DL$lower.random),3),
		"-",round(exp(meta_adult.mm.DL$upper.random),3),")"),
		round(meta_adult.mm.DL$pval.random, 3),round(meta_adult.mm.DL$pval.Q,3),
		paste0(round(100*meta_adult.mm.DL$I2,3),"(",round(100*meta_adult.mm.DL$lower.I2,3),
		"-",round(100*meta_adult.mm.DL$upper.I2,3),")"),"NA"))
		### Add non-melanoma skin cancer results into the table
		## Only mortality from non-melanoma skin cancer among adults in the general population
		Meta_result_RR_DL = rbind(Meta_result_RR_DL,c("Non-melanoma skin cancer","","","","","","","","",""),
		c("",meta_adult.nm.DL$title,
		paste0(meta_adult.nm.DL$k,"/",list(meta_adult.nm.DL$studlab)),
		paste0(sum(df_meta.adult.nm$Cases),"/",sum(df_meta.adult.nm$Sample_size)),
		list(unique(df_meta.adult.nm$Region)), paste0(round(exp(meta_adult.nm.DL$TE.random),3),"(",
		round(exp(meta_adult.nm.DL$lower.random),3),
		"-",round(exp(meta_adult.nm.DL$upper.random),3),")"),
		round(meta_adult.nm.DL$pval.random, 3),round(meta_adult.nm.DL$pval.Q,3),
		paste0(round(100*meta_adult.nm.DL$I2,3),"(",round(100*meta_adult.nm.DL$lower.I2,3),
		"-",round(100*meta_adult.nm.DL$upper.I2,3),")"),"NA"))
		### Add extra-thoracic airways cancer results into the table
		## For incidence of extra-thoracic airways cancer among miner
		Meta_result_RR_DL = rbind(Meta_result_RR_DL,c("Extra-thoracic airways cancer","","","","","","","","",""),
		c("",meta_miner.inc.extratho.DL$title,
		paste0(meta_miner.inc.extratho.DL$k,"/",list(meta_miner.inc.extratho.DL$studlab)),
		paste0(sum(df_meta.miner.inc.extratho$Cases),"/",sum(df_meta.miner.inc.extratho$Sample_size)),
		list(unique(df_meta.miner.inc.extratho$Region)), paste0(round(exp(meta_miner.inc.extratho.DL$TE.random),3),"(",
		round(exp(meta_miner.inc.extratho.DL$lower.random),3),"-",round(exp(meta_miner.inc.extratho.DL$upper.random),3),")"),
		round(meta_miner.inc.extratho.DL$pval.random, 3),round(meta_miner.inc.extratho.DL$pval.Q,3),
		paste0(round(100*meta_miner.inc.extratho.DL$I2,3),"(",round(100*meta_miner.inc.extratho.DL$lower.I2,3),
		"-",round(100*meta_miner.inc.extratho.DL$upper.I2,3),")"),
		round(metabias(meta_miner.inc.extratho.DL, method= "linreg", k.min= meta_miner.inc.extratho.DL$k)$pval,3)))
		## For mortality from extra-thoracic airways cancer among miner
		Meta_result_RR_DL = rbind(Meta_result_RR_DL,c("",meta_miner.mort.extratho.DL$title,
		paste0(meta_miner.mort.extratho.DL$k,"/",list(meta_miner.mort.extratho.DL$studlab)),
		paste0(sum(df_meta.miner.mort.extratho$Cases),"/",sum(df_meta.miner.mort.extratho$Sample_size)),
		list(unique(df_meta.miner.mort.extratho$Region)), paste0(round(exp(meta_miner.mort.extratho.DL$TE.random),3),"(",
		round(exp(meta_miner.mort.extratho.DL$lower.random),3),"-",round(exp(meta_miner.mort.extratho.DL$upper.random),3),")"),
		round(meta_miner.mort.extratho.DL$pval.random, 3),round(meta_miner.mort.extratho.DL$pval.Q,3),
		paste0(round(100*meta_miner.mort.extratho.DL$I2,3),"(",round(100*meta_miner.mort.extratho.DL$lower.I2,3),
		"-",round(100*meta_miner.mort.extratho.DL$upper.I2,3),")"),
		round(metabias(meta_miner.mort.extratho.DL, method= "linreg", k.min= meta_miner.mort.extratho.DL$k)$pval,3)))
		### Add digestive cancer results into the table
		## For incidence of digestive cancer among miner
		Meta_result_RR_DL = rbind(Meta_result_RR_DL,c("Digestive cancer","","","","","","","","",""),
		c("",meta_miner.inc.digestive.DL$title,
		paste0(meta_miner.inc.digestive.DL$k,"/",list(meta_miner.inc.digestive.DL$studlab)),
		paste0(sum(df_meta.miner.inc.digestive$Cases),"/",sum(df_meta.miner.inc.digestive$Sample_size)),
		list(unique(df_meta.miner.inc.digestive$Region)), paste0(round(exp(meta_miner.inc.digestive.DL$TE.random),3),"(",
		round(exp(meta_miner.inc.digestive.DL$lower.random),3),"-",round(exp(meta_miner.inc.digestive.DL$upper.random),3),")"),
		round(meta_miner.inc.digestive.DL$pval.random, 3),round(meta_miner.inc.digestive.DL$pval.Q,3),
		paste0(round(100*meta_miner.inc.digestive.DL$I2,3),"(",round(100*meta_miner.inc.digestive.DL$lower.I2,3),
		"-",round(100*meta_miner.inc.digestive.DL$upper.I2,3),")"),
		round(metabias(meta_miner.inc.digestive.DL, method= "linreg", k.min= meta_miner.inc.digestive.DL$k)$pval,3)))
		## For mortality from digestive cancer among miner
		Meta_result_RR_DL = rbind(Meta_result_RR_DL, c("",meta_miner.mort.digestive.DL$title,
		paste0(meta_miner.mort.digestive.DL$k,"/",list(meta_miner.mort.digestive.DL$studlab)),
		paste0(sum(df_meta.miner.mort.digestive$Cases),"/",sum(df_meta.miner.mort.digestive$Sample_size)),
		list(unique(df_meta.miner.mort.digestive$Region)), paste0(round(exp(meta_miner.mort.digestive.DL$TE.random),3),"(",
		round(exp(meta_miner.mort.digestive.DL$lower.random),3),"-",round(exp(meta_miner.mort.digestive.DL$upper.random),3),")"),
		round(meta_miner.mort.digestive.DL$pval.random, 3),round(meta_miner.mort.digestive.DL$pval.Q,3),
		paste0(round(100*meta_miner.mort.digestive.DL$I2,3),"(",round(100*meta_miner.mort.digestive.DL$lower.I2,3),
		"-",round(100*meta_miner.mort.digestive.DL$upper.I2,3),")"),
		round(metabias(meta_miner.mort.digestive.DL, method= "linreg", k.min= meta_miner.mort.digestive.DL$k)$pval,3)))
		### Add stomach cancer results into the table
		## For incidence of stomach cancer among miner
		Meta_result_RR_DL = rbind(Meta_result_RR_DL,c("Stomach cancer","","","","","","","","",""),
		c("",meta_miner.inc.stomach.DL$title,
		paste0(meta_miner.inc.stomach.DL$k,"/",list(meta_miner.inc.stomach.DL$studlab)),
		paste0(sum(df_meta.miner.inc.stomach$Cases),"/",sum(df_meta.miner.inc.stomach$Sample_size)),
		list(unique(df_meta.miner.inc.stomach$Region)), paste0(round(exp(meta_miner.inc.stomach.DL$TE.random),3),"(",
		round(exp(meta_miner.inc.stomach.DL$lower.random),3),"-",round(exp(meta_miner.inc.stomach.DL$upper.random),3),")"),
		round(meta_miner.inc.stomach.DL$pval.random, 3),round(meta_miner.inc.stomach.DL$pval.Q,3),
		paste0(round(100*meta_miner.inc.stomach.DL$I2,3),"(",round(100*meta_miner.inc.stomach.DL$lower.I2,3),
		"-",round(100*meta_miner.inc.stomach.DL$upper.I2,3),")"),"NA"))
		## For mortality from stomach cancer among miner
		Meta_result_RR_DL = rbind(Meta_result_RR_DL, c("",meta_miner.mort.stomach.DL$title,
		paste0(meta_miner.mort.stomach.DL$k,"/",list(meta_miner.mort.stomach.DL$studlab)),
		paste0(sum(df_meta.miner.mort.stomach$Cases),"/",sum(df_meta.miner.mort.stomach$Sample_size)),
		list(unique(df_meta.miner.mort.stomach$Region)), paste0(round(exp(meta_miner.mort.stomach.DL$TE.random),3),"(",
		round(exp(meta_miner.mort.stomach.DL$lower.random),3),"-",round(exp(meta_miner.mort.stomach.DL$upper.random),3),")"),
		round(meta_miner.mort.stomach.DL$pval.random, 3),round(meta_miner.mort.stomach.DL$pval.Q,3),
		paste0(round(100*meta_miner.mort.stomach.DL$I2,3),"(",round(100*meta_miner.mort.stomach.DL$lower.I2,3),
		"-",round(100*meta_miner.mort.stomach.DL$upper.I2,3),")"),
		round(metabias(meta_miner.mort.stomach.DL, method= "linreg", k.min= meta_miner.mort.stomach.DL$k)$pval,3)))
		### Add Liver cancer results into the table
		## Only for mortality from liver cancer among miner
		Meta_result_RR_DL = rbind(Meta_result_RR_DL,c("Liver cancer","","","","","","","","",""),
		c("",meta_miner.mort.liver.DL$title,
		paste0(meta_miner.mort.liver.DL$k,"/",list(meta_miner.mort.liver.DL$studlab)),
		paste0(sum(df_meta.miner.mort.liver$Cases),"/",sum(df_meta.miner.mort.liver$Sample_size)),
		list(unique(df_meta.miner.mort.liver$Region)), paste0(round(exp(meta_miner.mort.liver.DL$TE.random),3),"(",
		round(exp(meta_miner.mort.liver.DL$lower.random),3),"-",round(exp(meta_miner.mort.liver.DL$upper.random),3),")"),
		round(meta_miner.mort.liver.DL$pval.random, 3),round(meta_miner.mort.liver.DL$pval.Q,3),
		paste0(round(100*meta_miner.mort.liver.DL$I2,3),"(",round(100*meta_miner.mort.liver.DL$lower.I2,3),
		"-",round(100*meta_miner.mort.liver.DL$upper.I2,3),")"),"NA"))
		### Add Pancreatic cancer results into the table
		## Only for mortality from pancreatic cancer among miner
		Meta_result_RR_DL = rbind(Meta_result_RR_DL,c("Pancreatic cancer","","","","","","","","",""),
		c("",meta_miner.mort.pancr.DL$title,
		paste0(meta_miner.mort.pancr.DL$k,"/",list(meta_miner.mort.pancr.DL$studlab)),
		paste0(sum(df_meta.miner.mort.pancr$Cases),"/",sum(df_meta.miner.mort.pancr$Sample_size)),
		list(unique(df_meta.miner.mort.pancr$Region)), paste0(round(exp(meta_miner.mort.pancr.DL$TE.random),3),"(",
		round(exp(meta_miner.mort.pancr.DL$lower.random),3),"-",round(exp(meta_miner.mort.pancr.DL$upper.random),3),")"),
		round(meta_miner.mort.pancr.DL$pval.random, 3),round(meta_miner.mort.pancr.DL$pval.Q,3),
		paste0(round(100*meta_miner.mort.pancr.DL$I2,3),"(",round(100*meta_miner.mort.pancr.DL$lower.I2,3),
		"-",round(100*meta_miner.mort.pancr.DL$upper.I2,3),")"),"NA"))
		### Add Intestine and rectal cancer results into the table
		## For mortality from Intestine and rectal cancer among miner
		Meta_result_RR_DL = rbind(Meta_result_RR_DL,c("Intestine and rectal cancer","","","","","","","","",""),
		c("",meta_miner.mort.intest_rectal.DL$title,
		paste0(meta_miner.mort.intest_rectal.DL$k,"/",list(meta_miner.mort.intest_rectal.DL$studlab)),
		paste0(sum(df_meta.miner.mort.intest_rectal$Cases),"/",sum(df_meta.miner.mort.intest_rectal$Sample_size)),
		list(unique(df_meta.miner.mort.intest_rectal$Region)), paste0(round(exp(meta_miner.mort.intest_rectal.DL$TE.random),3),"(",
		round(exp(meta_miner.mort.intest_rectal.DL$lower.random),3),"-",round(exp(meta_miner.mort.intest_rectal.DL$upper.random),3),")"),
		round(meta_miner.mort.intest_rectal.DL$pval.random, 3),round(meta_miner.mort.intest_rectal.DL$pval.Q,3),
		paste0(round(100*meta_miner.mort.intest_rectal.DL$I2,3),"(",round(100*meta_miner.mort.intest_rectal.DL$lower.I2,3),
		"-",round(100*meta_miner.mort.intest_rectal.DL$upper.I2,3),")"),
		round(metabias(meta_miner.mort.intest_rectal.DL, method= "linreg", k.min= meta_miner.mort.intest_rectal.DL$k)$pval,3)))
		### Add rectal cancer results into the table
		## Only for mortality from rectal cancer among miner
		Meta_result_RR_DL = rbind(Meta_result_RR_DL,c("Rectal cancer","","","","","","","","",""),
		c("",meta_miner.mort.rectum.DL$title,
		paste0(meta_miner.mort.rectum.DL$k,"/",list(meta_miner.mort.rectum.DL$studlab)),
		paste0(sum(df_meta.miner.mort.rectum$Cases),"/",sum(df_meta.miner.mort.rectum$Sample_size)),
		list(unique(df_meta.miner.mort.rectum$Region)), paste0(round(exp(meta_miner.mort.rectum.DL$TE.random),3),"(",
		round(exp(meta_miner.mort.rectum.DL$lower.random),3),"-",round(exp(meta_miner.mort.rectum.DL$upper.random),3),")"),
		round(meta_miner.mort.rectum.DL$pval.random, 3),round(meta_miner.mort.rectum.DL$pval.Q,3),
		paste0(round(100*meta_miner.mort.rectum.DL$I2,3),"(",round(100*meta_miner.mort.rectum.DL$lower.I2,3),
		"-",round(100*meta_miner.mort.rectum.DL$upper.I2,3),")"),"NA"))
		### Add Kidney cancer results into the table
		## Only for mortality from kidney cancer among miner
		Meta_result_RR_DL = rbind(Meta_result_RR_DL,c("Kidney cancer","","","","","","","","",""),
		c("",meta_miner.mort.kidney.DL$title,
		paste0(meta_miner.mort.kidney.DL$k,"/",list(meta_miner.mort.kidney.DL$studlab)),
		paste0(sum(df_meta.miner.mort.kidney$Cases),"/",sum(df_meta.miner.mort.kidney$Sample_size)),
		list(unique(df_meta.miner.mort.kidney$Region)), paste0(round(exp(meta_miner.mort.kidney.DL$TE.random),3),"(",
		round(exp(meta_miner.mort.kidney.DL$lower.random),3),"-",round(exp(meta_miner.mort.kidney.DL$upper.random),3),")"),
		round(meta_miner.mort.kidney.DL$pval.random, 3),round(meta_miner.mort.kidney.DL$pval.Q,3),
		paste0(round(100*meta_miner.mort.kidney.DL$I2,3),"(",round(100*meta_miner.mort.kidney.DL$lower.I2,3),
		"-",round(100*meta_miner.mort.kidney.DL$upper.I2,3),")"),
		round(metabias(meta_miner.mort.kidney.DL, method= "linreg", k.min= meta_miner.mort.kidney.DL$k)$pval,3)))
		### Add Kidney, ureter, other urinary organs cancer results into the table
		## Only for mortality from Kidney, ureter, other urinary organs cancer among miner
		Meta_result_RR_DL = rbind(Meta_result_RR_DL,c("Kidney, ureter, other urinary organs cancer","","","","","","","","",""),
		c("",meta_miner.mort.kidney_other.DL$title,
		paste0(meta_miner.mort.kidney_other.DL$k,"/",list(meta_miner.mort.kidney_other.DL$studlab)),
		paste0(sum(df_meta.miner.mort.kidney_other$Cases),"/",sum(df_meta.miner.mort.kidney_other$Sample_size)),
		list(unique(df_meta.miner.mort.kidney_other$Region)), paste0(round(exp(meta_miner.mort.kidney_other.DL$TE.random),3),"(",
		round(exp(meta_miner.mort.kidney_other.DL$lower.random),3),"-",round(exp(meta_miner.mort.kidney_other.DL$upper.random),3),")"),
		round(meta_miner.mort.kidney_other.DL$pval.random, 3),round(meta_miner.mort.kidney_other.DL$pval.Q,3),
		paste0(round(100*meta_miner.mort.kidney_other.DL$I2,3),"(",round(100*meta_miner.mort.kidney_other.DL$lower.I2,3),
		"-",round(100*meta_miner.mort.kidney_other.DL$upper.I2,3),")"),
		round(metabias(meta_miner.mort.kidney_other.DL, method= "linreg", k.min= meta_miner.mort.kidney_other.DL$k)$pval,3)))
		### Add bladder and other urinary organ cancer results into the table
		## Only for mortality from bladder and other urinary organ cancer among miner
		Meta_result_RR_DL = rbind(Meta_result_RR_DL,c("Bladder and other urinary organ cancer","","","","","","","","",""),
		c("",meta_miner.mort.bladder_other.DL$title,
		paste0(meta_miner.mort.bladder_other.DL$k,"/",list(meta_miner.mort.bladder_other.DL$studlab)),
		paste0(sum(df_meta.miner.mort.bladder_other$Cases),"/",sum(df_meta.miner.mort.bladder_other$Sample_size)),
		list(unique(df_meta.miner.mort.bladder_other$Region)), paste0(round(exp(meta_miner.mort.bladder_other.DL$TE.random),3),"(",
		round(exp(meta_miner.mort.bladder_other.DL$lower.random),3),"-",round(exp(meta_miner.mort.bladder_other.DL$upper.random),3),")"),
		round(meta_miner.mort.bladder_other.DL$pval.random, 3),round(meta_miner.mort.bladder_other.DL$pval.Q,3),
		paste0(round(100*meta_miner.mort.bladder_other.DL$I2,3),"(",round(100*meta_miner.mort.bladder_other.DL$lower.I2,3),
		"-",round(100*meta_miner.mort.bladder_other.DL$upper.I2,3),")"),"NA"))
		### Add prostate cancer results into the table
		## Only for mortality from prostate cancer among miner
		Meta_result_RR_DL = rbind(Meta_result_RR_DL,c("Prostate cancer","","","","","","","","",""),
		c("",meta_miner.mort.prostate.DL$title,
		paste0(meta_miner.mort.prostate.DL$k,"/",list(meta_miner.mort.prostate.DL$studlab)),
		paste0(sum(df_meta.miner.mort.prostate$Cases),"/",sum(df_meta.miner.mort.prostate$Sample_size)),
		list(unique(df_meta.miner.mort.prostate$Region)), paste0(round(exp(meta_miner.mort.prostate.DL$TE.random),3),"(",
		round(exp(meta_miner.mort.prostate.DL$lower.random),3),"-",round(exp(meta_miner.mort.prostate.DL$upper.random),3),")"),
		round(meta_miner.mort.prostate.DL$pval.random, 3),round(meta_miner.mort.prostate.DL$pval.Q,3),
		paste0(round(100*meta_miner.mort.prostate.DL$I2,3),"(",round(100*meta_miner.mort.prostate.DL$lower.I2,3),
		"-",round(100*meta_miner.mort.prostate.DL$upper.I2,3),")"),"NA"))
		### Add COPD results into the table
		## For mortality from COPD among miner
		Meta_result_RR_DL = rbind(Meta_result_RR_DL,c("Chronic Obstructive Pulmonary Disease","","","","","","","","",""),
		c("",meta_miner.mort.copd.DL$title,
		paste0(meta_miner.mort.copd.DL$k,"/",list(meta_miner.mort.copd.DL$studlab)),
		paste0(sum(df_meta.miner.mort.copd$Cases),"/",sum(df_meta.miner.mort.copd$Sample_size)),
		list(unique(df_meta.miner.mort.copd$Region)), paste0(round(exp(meta_miner.mort.copd.DL$TE.random),3),"(",
		round(exp(meta_miner.mort.copd.DL$lower.random),3),"-",round(exp(meta_miner.mort.copd.DL$upper.random),3),")"),
		round(meta_miner.mort.copd.DL$pval.random, 3),round(meta_miner.mort.copd.DL$pval.Q,3),
		paste0(round(100*meta_miner.mort.copd.DL$I2,3),"(",round(100*meta_miner.mort.copd.DL$lower.I2,3),
		"-",round(100*meta_miner.mort.copd.DL$upper.I2,3),")"),
		round(metabias(meta_miner.mort.copd.DL, method= "linreg", k.min= meta_miner.mort.copd.DL$k)$pval,3)))
		### Add all cardiovascular diseases results into the table
		## Only for mortality from all cardiovascular diseases among miner
		Meta_result_RR_DL = rbind(Meta_result_RR_DL,c("All heart and circulatory system disease","","","","","","","","",""),
		c("",meta_miner.mort.cvd.DL$title,
		paste0(meta_miner.mort.cvd.DL$k,"/",list(meta_miner.mort.cvd.DL$studlab)),
		paste0(sum(df_meta.miner.mort.cvd$Cases),"/",sum(df_meta.miner.mort.cvd$Sample_size)),
		list(unique(df_meta.miner.mort.cvd$Region)), paste0(round(exp(meta_miner.mort.cvd.DL$TE.random),3),"(",
		round(exp(meta_miner.mort.cvd.DL$lower.random),3),"-",round(exp(meta_miner.mort.cvd.DL$upper.random),3),")"),
		round(meta_miner.mort.cvd.DL$pval.random, 3),round(meta_miner.mort.cvd.DL$pval.Q,3),
		paste0(round(100*meta_miner.mort.cvd.DL$I2,3),"(",round(100*meta_miner.mort.cvd.DL$lower.I2,3),
		"-",round(100*meta_miner.mort.cvd.DL$upper.I2,3),")"),
		round(metabias(meta_miner.mort.cvd.DL, method= "linreg", k.min= meta_miner.mort.cvd.DL$k)$pval,3)))
		### Add Ischemic heart disease/coronary heart disease results into the table
		## Only for mortality from Ischemic heart diseases among miner
		Meta_result_RR_DL = rbind(Meta_result_RR_DL,c("Ischemic Heart Disease","","","","","","","","",""),
		c("",meta_miner.mort.ihd.DL$title,
		paste0(meta_miner.mort.ihd.DL$k,"/",list(meta_miner.mort.ihd.DL$studlab)),
		paste0(sum(df_meta.miner.mort.ihd$Cases),"/",sum(df_meta.miner.mort.ihd$Sample_size)),
		list(unique(df_meta.miner.mort.ihd$Region)), paste0(round(exp(meta_miner.mort.ihd.DL$TE.random),3),"(",
		round(exp(meta_miner.mort.ihd.DL$lower.random),3),"-",round(exp(meta_miner.mort.ihd.DL$upper.random),3),")"),
		round(meta_miner.mort.ihd.DL$pval.random, 3),round(meta_miner.mort.ihd.DL$pval.Q,3),
		paste0(round(100*meta_miner.mort.ihd.DL$I2,3),"(",round(100*meta_miner.mort.ihd.DL$lower.I2,3),
		"-",round(100*meta_miner.mort.ihd.DL$upper.I2,3),")"),
		round(metabias(meta_miner.mort.ihd.DL, method= "linreg", k.min= meta_miner.mort.ihd.DL$k)$pval,3)))
		### Add cerebrovascular/Stroke results into the table
		## Only for mortality from cerebrovascular/Stroke among miner
		Meta_result_RR_DL = rbind(Meta_result_RR_DL,c("Cerebrovascular disease/Stroke","","","","","","","","",""),
		c("",meta_miner.mort.cevd.DL$title,
		paste0(meta_miner.mort.cevd.DL$k,"/",list(meta_miner.mort.cevd.DL$studlab)),
		paste0(sum(df_meta.miner.mort.cevd$Cases),"/",sum(df_meta.miner.mort.cevd$Sample_size)),
		list(unique(df_meta.miner.mort.cevd$Region)), paste0(round(exp(meta_miner.mort.cevd.DL$TE.random),3),"(",
		round(exp(meta_miner.mort.cevd.DL$lower.random),3),"-",round(exp(meta_miner.mort.cevd.DL$upper.random),3),")"),
		round(meta_miner.mort.cevd.DL$pval.random, 3),round(meta_miner.mort.cevd.DL$pval.Q,3),
		paste0(round(100*meta_miner.mort.cevd.DL$I2,3),"(",round(100*meta_miner.mort.cevd.DL$lower.I2,3),
		"-",round(100*meta_miner.mort.cevd.DL$upper.I2,3),")"),
		round(metabias(meta_miner.mort.cevd.DL, method= "linreg", k.min= meta_miner.mort.cevd.DL$k)$pval,3)))
		#### Save the metanalyses reults
		write.csv2(Meta_result_RR_DL, "Meta_result_RR_DL.csv", row.names = F)

## Sheet: Rmd code Funnel plot Meta RR
		```{r, results='asis', echo=FALSE}
		rm(list = ls())
		library(data.table)
		require(dplyr)
		library(meta)
		library(metafor)
		library(Cairo)
		library(qwraps2)
		library(rmarkdown)
		```
		```{r, echo=FALSE}
		setwd("U:/03 REVUE SYSTEMATIQUE/SCRIPT_META")
		df_meta= read.csv2("Radon_health_effects_RR.csv")%>% data.table
		```
		```{r, echo = FALSE}
		###Estimation of the coef beta through the natural log of the point estimate
		df_meta$logrr = log(df_meta$Estimate_F)
		##Estimation of the standard error of the coef
		df_meta$Se_logrr = (log(df_meta$Upper_F)-log(df_meta$Estimate_F))/qnorm(1-0.05/2)
		```
		```{r, results='asis', echo=FALSE, eval = TRUE}
		###Selection of studies on childhood leukemia
		df_meta.child.leuk = df_meta[df_meta$Article_number %in% c(14,42,81,84,115,169)&
		df_meta$Population == "Children" &
		df_meta$Disease %in% c("Leukemia" , "Acute leukemia"),]## OR was reported in studies 81 & 115
		### Metaanalyse on leukemia using Dersimonia and Lair method
		meta_child.leuk.DL=metagen(TE = logrr, seTE = Se_logrr, studlab=paste(Study),
		data=df_meta.child.leuk, comb.fix=FALSE,
		comb.random = TRUE,method.tau="DL",hakn=FALSE,
		n.e = Sample_size,
		prediction = TRUE,sm="RR", title = "Childhood leukemia incidence")
		###Selection of studies on childhood lymphohematological cancer
		df_meta.child.hema = df_meta[df_meta$Article_number %in% c(14,42,81,84,115,169)&
		df_meta$Population == "Children" &
		df_meta$Disease %in% c("Leukemia","Lymphoma","Acute leukemia"),]
		### Metaanalyse on lymphohematological cancer using Dersimonian and Lair method
		meta_child.hema.DL=metagen(TE = logrr, seTE = Se_logrr, studlab=paste(Study),
		data=df_meta.child.hema, comb.fix=FALSE,
		comb.random = TRUE,method.tau="DL",hakn=FALSE,
		n.e = Sample_size, n.c = Cases,
		prediction = TRUE,sm="RR", title = "Childhood lymphohematological cancer incidence")
		###Selection of studies on childhood brain and central nervous system tumours
		df_meta.child.cns = df_meta[df_meta$Article_number %in% c(14,42,84,169) &
		df_meta$Disease == "CNS" & df_meta$Population == "Children",]# HR ; RR
		### Metaanalyse on brain and central nervous system tumour using Dersimonian and Lair method
		meta_child.cns.DL=metagen(TE = logrr, seTE = Se_logrr, studlab=paste(Study),
		data=df_meta.child.cns, comb.fix=FALSE,
		comb.random = TRUE,method.tau="DL",hakn=FALSE,
		n.e = Sample_size, n.c = Cases,
		prediction = TRUE,sm="RR", title = "Childhood brain and central nervous system tumour incidence")
		###Selection of studies on leukemia
		df_meta.miner.inc.leuk = df_meta[df_meta$Article_number %in% c(13,126,49)&
		df_meta$Population == "Miner" &
		df_meta$Outcome == "Incidence" &
		df_meta$Disease %in% c("Leukemia","CLL","Leukemia excluding CLL"),]## ERR
		## We need to exclude the studies 13 and 126 where disease is CLL or Leukemia excluding CLL
		df_meta.miner.inc.leuk = df_meta.miner.inc.leuk[!(Article_number %in% c ("126","13")
		& Disease %in%
		c("CLL","Leukemia excluding CLL")),]
		### Metaanalyse on leukemia using Dersimonia and Lair method
		meta_miner.inc.leuk.DL = metagen(TE = logrr, seTE = Se_logrr, studlab=paste(Study),
		data=df_meta.miner.inc.leuk, comb.fix=FALSE,
		comb.random = TRUE,method.tau="DL",hakn=FALSE,
		n.e = Sample_size, n.c = Cases,
		prediction = TRUE,sm="RR", title = "Leukemia incidence among miners")
		###Selection of studies on chronic lymphocytic leukemia
		df_meta.miner.inc.cll = df_meta[df_meta$Article_number %in% c(13,126,49)&
		df_meta$Population == "Miner" &
		df_meta$Outcome == "Incidence" &
		df_meta$Disease =="CLL",]## ERR
		### Metaanalyse on leukemia using Dersimonia and Lair method
		meta_miner.inc.cll.DL = metagen(TE = logrr, seTE = Se_logrr, studlab=paste(Study),
		data=df_meta.miner.inc.cll, comb.fix=FALSE,
		comb.random = TRUE,method.tau="DL",hakn=FALSE,
		n.e = Sample_size, n.c = Cases,
		prediction = TRUE,sm="RR",
		title = "Chronic lymphocytic leukemia incidence among miners")
		###Selection of studies on leukemia excluding chronic lymphocytic leukemia
		df_meta.miner.inc.leuk_cll = df_meta[df_meta$Article_number %in% c(13, 49,126)&
		df_meta$Population == "Miner" &
		df_meta$Outcome == "Incidence" &
		df_meta$Disease =="Leukemia excluding CLL",]## ERR
		### Metaanalyse on leukemia using Dersimonia and Lair method
		meta_miner.inc.leuk_cll.DL = metagen(TE = logrr, seTE = Se_logrr, studlab=paste(Study),
		data=df_meta.miner.inc.leuk_cll, comb.fix=FALSE,
		comb.random = TRUE,method.tau="DL",hakn=FALSE,
		n.e = Sample_size, n.c = Cases,
		prediction = TRUE,sm="RR",
		title = "Leukemia excluding CLL incidence among miners")
		###Selection of studies on Lymphohematological cancer
		df_meta.miner.inc.hema = df_meta[df_meta$Article_number %in% c(13,126,49)&
		df_meta$Population == "Miner" &
		df_meta$Outcome == "Incidence" &
		df_meta$Disease %in% c("Leukemia","Lymphohemato"),]## ERR
		### Metaanalyse on leukemia using Dersimonia and Lair method
		meta_miner.inc.hema.DL = metagen(TE = logrr, seTE = Se_logrr, studlab=paste(Study),
		data=df_meta.miner.inc.hema, comb.fix=FALSE,
		comb.random = TRUE,method.tau="DL",hakn=FALSE,
		n.e = Sample_size, n.c = Cases,
		prediction = TRUE,sm="RR",
		title = "Lymphohematological cancer incidence among miners")
		###Selection of studies on extra thoracic airways cancer
		df_meta.miner.inc.extratho = df_meta[df_meta$Article_number %in% c(8,13,111)&
		df_meta$Population == "Miner" &
		df_meta$Outcome == "Incidence" &
		df_meta$Disease %in% c("Extra-thoracic airway",
		"Buccal cavity cancer"),]## ERR
		### Metaanalyse on extra thoracic airways cancer using Dersimonia and Lair method
		meta_miner.inc.extratho.DL = metagen(TE = logrr, seTE = Se_logrr, studlab=paste(Study),
		data=df_meta.miner.inc.extratho, comb.fix=FALSE,
		comb.random = TRUE,method.tau="DL",hakn=FALSE,
		n.e = Sample_size, n.c = Cases,
		prediction = TRUE,sm="RR",
		title = "Extra thoracic airways cancer incidence among miners")
		###Selection of studies on stomach cancer
		df_meta.miner.inc.stomach = df_meta[df_meta$Article_number %in% c(13,111)&
		df_meta$Population == "Miner" &
		df_meta$Outcome == "Incidence" &
		df_meta$Disease == "Stomach cancer",]## ERR
		### Metaanalyse on stomach cancer using Dersimonia and Lair method
		meta_miner.inc.stomach.DL = metagen(TE = logrr, seTE = Se_logrr, studlab=paste(Study),
		data=df_meta.miner.inc.stomach, comb.fix=FALSE,
		comb.random = TRUE,method.tau="DL",hakn=FALSE,
		n.e = Sample_size, n.c = Cases,
		prediction = TRUE,sm="RR",
		title = "Stomach cancer incidence among miners")
		###Selection of studies on digestive cancer
		df_meta.miner.inc.digestive = df_meta[df_meta$Article_number %in% c(13,111)&
		df_meta$Population == "Miner" &
		df_meta$Outcome == "Incidence" &
		df_meta$Disease %in% c("Stomach cancer",
		"Pancreatic cancer",
		"Colon cancer",
		"Rectal cancer"),]## ERR
		### Metaanalyse on digestive cancer using Dersimonia and Lair method
		meta_miner.inc.digestive.DL = metagen(TE = logrr, seTE = Se_logrr, studlab=paste(Study),
		data=df_meta.miner.inc.digestive, comb.fix=FALSE,
		comb.random = TRUE,method.tau="DL",hakn=FALSE,
		n.e = Sample_size, n.c = Cases,
		prediction = TRUE,sm="RR",
		title = "Digestive cancer incidence among miners")
		###Selection of studies on leukemia
		df_meta.miner.mort.leuk = df_meta[df_meta$Article_number %in% c(13,90,48,49)&
		df_meta$Population == "Miner" &
		df_meta$Outcome == "Mortality" &
		df_meta$Disease %in% c("Leukemia","CLL",
		"Myeloid leukemia"),]## ERR ## RR
		## We need to exclude the study 13 where disease is CLL to retain only the one on leukemia
		df_meta.miner.mort.leuk = df_meta.miner.mort.leuk[!(df_meta.miner.mort.leuk$Article_number == "13"
		& df_meta.miner.mort.leuk$Disease == "CLL"),]
		### Metaanalyse on leukemia mortality using Dersimonia and Lair method
		meta_miner.mort.leuk.DL = metagen(TE = logrr, seTE = Se_logrr, studlab=paste(Study),
		data=df_meta.miner.mort.leuk, comb.fix=FALSE,
		comb.random = TRUE,method.tau="DL",hakn=FALSE,
		n.e = Sample_size, n.c = Cases,
		prediction = TRUE,sm="RR", title = "Leukemia mortality among miners")
		###Selection of studies on chronic lymphocytic leukemia mortality
		df_meta.miner.mort.cll = df_meta[df_meta$Article_number %in% c(48,13)&
		df_meta$Population == "Miner" &
		df_meta$Outcome == "Mortality" &
		df_meta$Disease =="CLL",]## ERR ## RR
		### Metaanalyse on leukemia using Dersimonia and Lair method
		meta_miner.mort.cll.DL = metagen(TE = logrr, seTE = Se_logrr, studlab=paste(Study),
		data=df_meta.miner.mort.cll, comb.fix=FALSE,
		comb.random = TRUE,method.tau="DL",hakn=FALSE,
		n.e = Sample_size, n.c = Cases,
		prediction = TRUE,sm="RR",
		title = "Chronic lymphocytic leukemia mortality among miners")
		###Selection of studies on leukemia excluding chronic lymphocytic leukemia
		df_meta.miner.mort.leuk_cll = df_meta[df_meta$Article_number %in% c(13,48)&
		df_meta$Population == "Miner" &
		df_meta$Outcome == "Mortality" &
		df_meta$Disease %in% c("Leukemia excluding CLL","Myeloid leukemia"),]## ERR
		### Metaanalyse on leukemia using Dersimonia and Lair method
		meta_miner.mort.leuk_cll.DL = metagen(TE = logrr, seTE = Se_logrr, studlab=paste(Study),
		data=df_meta.miner.mort.leuk_cll, comb.fix=FALSE,
		comb.random = TRUE,method.tau="DL",hakn=FALSE,
		n.e = Sample_size, n.c = Cases,
		prediction = TRUE,sm="RR",
		title = "Leukemia excluding CLL mortality among miners")
		###Selection of studies on Lymphoma mortality
		df_meta.miner.mort.lymp = df_meta[df_meta$Article_number %in% c(48,49,90)&
		df_meta$Population == "Miner" &
		df_meta$Outcome == "Mortality" &
		df_meta$Disease %in% c("Non-Hodgkin lymphoma",
		"Hodgkin lymphoma"),]## ERR ## RR
		### Metaanalyse on lymphoma using Dersimonia and Lair method
		meta_miner.mort.lymp.DL = metagen(TE = logrr, seTE = Se_logrr, studlab=paste(Study),
		data=df_meta.miner.mort.lymp, comb.fix=FALSE,
		comb.random = TRUE,method.tau="DL",hakn=FALSE,
		n.e = Sample_size, n.c = Cases,
		prediction = TRUE,sm="RR",
		title = "Lymphoma mortality among miners")
		###Selection of studies on Non-Hodgkin lymphoma mortality
		df_meta.miner.mort.nhlymp = df_meta[df_meta$Article_number %in% c(48,49,90)&
		df_meta$Population == "Miner" &
		df_meta$Outcome == "Mortality" &
		df_meta$Disease == "Non-Hodgkin lymphoma",]## ERR ## RR
		### Metaanalyse on Non-Hodgkin lymphoma using Dersimonia and Lair method
		meta_miner.mort.nhlymp.DL = metagen(TE = logrr, seTE = Se_logrr, studlab=paste(Study),
		data=df_meta.miner.mort.nhlymp, comb.fix=FALSE,
		comb.random = TRUE,method.tau="DL",hakn=FALSE,
		n.e = Sample_size, n.c = Cases,
		prediction = TRUE,sm="RR",
		title = "Non-Hodgkin lymphoma mortality among miners")
		###Selection of studies on multiple myeloma mortality
		df_meta.miner.mort.myeloma = df_meta[df_meta$Article_number %in% c(48,49,90)&
		df_meta$Population == "Miner" &
		df_meta$Outcome == "Mortality" &
		df_meta$Disease == "Multiple myeloma",]## ERR ## RR
		### Metaanalyse on multiple myeloma using Dersimonia and Lair method
		meta_miner.mort.myeloma.DL = metagen(TE = logrr, seTE = Se_logrr, studlab=paste(Study),
		data=df_meta.miner.mort.myeloma, comb.fix=FALSE,
		comb.random = TRUE,method.tau="DL",hakn=FALSE,
		n.e = Sample_size, n.c = Cases,
		prediction = TRUE,sm="RR",
		title = "Multiple myeloma mortality among miners")
		###Selection of studies on lymphohematological cancer mortality
		df_meta.miner.mort.hema = df_meta[df_meta$Article_number %in% c(13,48,49,90) &
		df_meta$Population == "Miner" &
		df_meta$Outcome == "Mortality" &
		df_meta$Disease %in% c("Lymphohemato",
		"Leukemia",
		"Non-Hodgkin lymphoma",
		"Multiple myeloma"),]## ERR ## RR
		### We need to exclude studies 48 and 49 where disease is in other than lymphohematological cancer
		df_meta.miner.mort.hema = df_meta.miner.mort.hema[!(Article_number %in% c("48","49")
		& Disease!="Lymphohemato"),]#ERR & RR
		### Metaanalyse on lymphohematological cancer using Dersimonia and Lair method
		meta_miner.mort.hema.DL = metagen(TE = logrr, seTE = Se_logrr, studlab=paste(Study),
		data=df_meta.miner.mort.hema, comb.fix=FALSE,
		comb.random = TRUE,method.tau="DL",hakn=FALSE,
		n.e = Sample_size, n.c = Cases,
		prediction = TRUE,sm="RR",
		title = "Lymphohematological cancer mortality among miners")
		###Selection of studies on extra-thoracic airways cancer mortality
		df_meta.miner.mort.extratho = df_meta[df_meta$Article_number %in% c(13,21,48) &
		df_meta$Population == "Miner" &
		df_meta$Outcome == "Mortality" &
		df_meta$Disease =="Extra-thoracic airway",]## ERR # RR
		### Metaanalysis on extra-thoracic airways cancer using Dersimonia and Lair method
		meta_miner.mort.extratho.DL = metagen(TE = logrr, seTE = Se_logrr, studlab=paste(Study),
		data=df_meta.miner.mort.extratho, comb.fix=FALSE,
		comb.random = TRUE,method.tau="DL",hakn=FALSE,
		n.e = Sample_size, n.c = Cases,
		prediction = TRUE,sm="RR",
		title = "Extra-thoracic airways cancer mortality among miners")
		###Selection of studies on stomach cancer mortality
		df_meta.miner.mort.stomach = df_meta[df_meta$Article_number %in% c(13,48,90,111) &
		df_meta$Population == "Miner" &
		df_meta$Outcome == "Mortality" &
		df_meta$Disease =="Stomach cancer",]## ERR # RR
		### Metaanalysis on Stomach cancer using Dersimonia and Lair method
		meta_miner.mort.stomach.DL = metagen(TE = logrr, seTE = Se_logrr, studlab=paste(Study),
		data=df_meta.miner.mort.stomach, comb.fix=FALSE,
		comb.random = TRUE,method.tau="DL",hakn=FALSE,
		n.e = Sample_size, n.c = Cases,
		prediction = TRUE,sm="RR",
		title = "Stomach cancer mortality among miners")
		###Selection of studies on Intestine and rectal cancer mortality
		df_meta.miner.mort.intest_rectal = df_meta[df_meta$Article_number %in% c(90,139,111) &
		df_meta$Population == "Miner" &
		df_meta$Outcome == "Mortality" &
		df_meta$Disease %in% c("Colon cancer","Rectal cancer","Intestine cancer"),]## ERR
		##We need to remove the study 139 where disease is colon cancer
		df_meta.miner.mort.intest_rectal = df_meta.miner.mort.intest_rectal[!(Article_number == "139" & Disease == "Colon cancer"),]
		### Metaanalysis on Intestine and rectal cancer using Dersimonia and Lair method
		meta_miner.mort.intest_rectal.DL = metagen(TE = logrr, seTE = Se_logrr, studlab=paste(Study),
		data=df_meta.miner.mort.intest_rectal, comb.fix=FALSE,
		comb.random = TRUE,method.tau="DL",hakn=FALSE,
		n.e = Sample_size, n.c = Cases,
		prediction = TRUE,sm="RR",
		title = "Intestine and rectal cancer mortality among miners")
		###Selection of studies on digestive cancer mortality
		df_meta.miner.mort.digestive = df_meta[df_meta$Article_number %in% c(13,48,90,139,111) &
		df_meta$Population == "Miner" &
		df_meta$Outcome == "Mortality" &
		df_meta$Disease %in% c("Esophagus cancer",
		"Stomach cancer",
		"Liver cancer",
		"Gallbladder cancer",
		"Pancreas cancer",
		"Colon cancer",
		"Rectal cancer",
		"Intestine cancer"),]## ERR # RR
		##We need to remove the study 139 where disease is Colon cancer or Stomach cancer
		df_meta.miner.mort.digestive = df_meta.miner.mort.digestive[!(Article_number == "139" &
		Disease %in% c("Colon cancer","Stomach cancer")),]
		### Metaanalysis on digestive cancer using Dersimonia and Lair method
		meta_miner.mort.digestive.DL = metagen(TE = logrr, seTE = Se_logrr, studlab=paste(Study),
		data=df_meta.miner.mort.digestive, comb.fix=FALSE,
		comb.random = TRUE,method.tau="DL",hakn=FALSE,
		n.e = Sample_size, n.c = Cases,
		prediction = TRUE,sm="RR",
		title = "Digestive cancer mortality among miners")
		###Selection of studies on kidney cancer mortality
		df_meta.miner.mort.kidney = df_meta[df_meta$Article_number %in% c(13,139,90) &
		df_meta$Population == "Miner" &
		df_meta$Outcome == "Mortality" &
		df_meta$Disease == "Kidney cancer",]## ERR # RR
		### Metaanalysis on kidney cancer using Dersimonia and Lair method
		meta_miner.mort.kidney.DL = metagen(TE = logrr, seTE = Se_logrr, studlab=paste(Study),
		data=df_meta.miner.mort.kidney, comb.fix=FALSE,
		comb.random = TRUE,method.tau="DL",hakn=FALSE,
		n.e = Sample_size, n.c = Cases,
		prediction = TRUE,sm="RR",
		title = "Kidney cancer mortality among miners")
		###Selection of studies on Kidney, ureter, other urinary organs cancer mortality
		df_meta.miner.mort.kidney_other = df_meta[df_meta$Article_number %in% c(13,48,82,139) &
		df_meta$Population == "Miner" &
		df_meta$Outcome == "Mortality" &
		df_meta$Disease %in% c("Kidney cancer",
		"Kidney and other organs cancer"),]## ERR # RR # HR
		### Metaanalysis on Kidney, ureter, other urinary organs cancer using Dersimonia and Lair method
		meta_miner.mort.kidney_other.DL = metagen(TE = logrr, seTE = Se_logrr, studlab=paste(Study),
		data=df_meta.miner.mort.kidney_other, comb.fix=FALSE,
		comb.random = TRUE,method.tau="DL",hakn=FALSE,
		n.e = Sample_size, n.c = Cases,
		prediction = TRUE,sm="RR",
		title = "Kidney, ureter, other urinary organs cancer mortality among miners")
		###Selection of studies on COPD mortality
		df_meta.miner.mort.copd = df_meta[df_meta$Article_number %in% c(4,77,99) &
		df_meta$Population == "Miner" &
		df_meta$Outcome == "Mortality" &
		df_meta$Disease == "COPD",]## ERR # HR
		## We need to exclude the study 99 where effect measure is ERR
		df_meta.miner.mort.copd = df_meta.miner.mort.copd[!(df_meta.miner.mort.copd$Article_number == "99"
		& df_meta.miner.mort.copd$Measure_effect == "ERR"),]
		### Metaanalysis on COPD using Dersimonia and Lair method
		meta_miner.mort.copd.DL = metagen(TE = logrr, seTE = Se_logrr, studlab=paste(Study),
		data=df_meta.miner.mort.copd, comb.fix=FALSE,
		comb.random = TRUE,method.tau="DL",hakn=FALSE,
		n.e = Sample_size, n.c = Cases,
		prediction = TRUE,sm="RR",
		title = "COPD mortality among miners")
		###Selection of studies on all cardiovascular diseases mortality
		df_meta.miner.mort.cvd = df_meta[df_meta$Article_number %in% c(12,43,64,111) &
		df_meta$Population == "Miner" &
		df_meta$Outcome == "Mortality" &
		df_meta$Disease %in% c("All CVD","IHD/CHD","Stroke","Other CVD"),]## ERR
		##We need to remove the studies 43 , 12, 64 where disease is IHD
		df_meta.miner.mort.cvd = df_meta.miner.mort.cvd[!(Article_number %in% c(12,43,64) &
		Disease == "IHD/CHD"),]
		### Metaanalysis on all cardiovascular diseases using Dersimonia and Lair method
		meta_miner.mort.cvd.DL = metagen(TE = logrr, seTE = Se_logrr, studlab=paste(Study),
		data=df_meta.miner.mort.cvd, comb.fix=FALSE,
		comb.random = TRUE,method.tau="DL",hakn=FALSE,
		n.e = Sample_size, n.c = Cases,
		prediction = TRUE,sm="RR",
		title = "All heart and circulatory system disease mortality among miners")
		###Selection of studies on Ischemic heart diseases mortality
		df_meta.miner.mort.ihd = df_meta[df_meta$Article_number %in% c(12,43,64,111) &
		df_meta$Population == "Miner" &
		df_meta$Outcome == "Mortality" &
		df_meta$Disease == "IHD/CHD",]## ERR
		### Metaanalysis on Ischemic heart diseases using Dersimonia and Lair method
		meta_miner.mort.ihd.DL = metagen(TE = logrr, seTE = Se_logrr, studlab=paste(Study),
		data=df_meta.miner.mort.ihd, comb.fix=FALSE,
		comb.random = TRUE,method.tau="DL",hakn=FALSE,
		n.e = Sample_size, n.c = Cases,
		prediction = TRUE,sm="RR",
		title = "Ischemic heart disease mortality among miners")
		###Selection of studies on cerebrovascular diseases mortality
		df_meta.miner.mort.cevd = df_meta[df_meta$Article_number %in% c(12,43,64,111) &
		df_meta$Population == "Miner" &
		df_meta$Outcome == "Mortality" &
		df_meta$Disease %in% c("CeVD","Stroke"),]## ERR
		### Metaanalysis on cerebrovascular diseases using Dersimonia and Lair method
		meta_miner.mort.cevd.DL = metagen(TE = logrr, seTE = Se_logrr, studlab=paste(Study),
		data=df_meta.miner.mort.cevd, comb.fix=FALSE,
		comb.random = TRUE,method.tau="DL",hakn=FALSE,
		n.e = Sample_size, n.c = Cases,
		prediction = TRUE,sm="RR",
		title = "Cerebrovascular disease mortality among miners")
		```
		```{r, results='asis', echo=FALSE, eval = TRUE}
		par(mfrow = c(2, 2))
		par(mar = c(3,3,3,3))
		funnel(meta_child.hema.DL)
		funnel(meta_miner.inc.hema.DL)
		funnel(meta_miner.mort.hema.DL)
		funnel(meta_child.leuk.DL)
		```
		```{r, results='asis', echo=FALSE, eval = TRUE}
		par(mfrow = c(2, 2))
		par(mar = c(3,3,3,3))
		funnel(meta_miner.inc.leuk.DL, studlab = FALSE)
		funnel(meta_miner.mort.leuk.DL, studlab = FALSE)
		funnel(meta_miner.inc.cll.DL, studlab = FALSE)
		funnel(meta_miner.inc.leuk_cll.DL, studlab = FALSE)
		```
		```{r, results='asis', echo=FALSE, eval = TRUE}
		par(mfrow = c(2, 2))
		par(mar = c(3,3,3,3))
		funnel(meta_miner.mort.lymp.DL, studlab = FALSE)
		funnel(meta_miner.mort.nhlymp.DL, studlab = FALSE)
		funnel(meta_miner.mort.myeloma.DL)
		funnel(meta_child.cns.DL, studlab = FALSE)
		```
		```{r, results='asis', echo=FALSE, eval = TRUE}
		par(mfrow = c(2, 2))
		par(mar = c(3,3,3,3))
		funnel(meta_miner.inc.extratho.DL, studlab = FALSE)
		funnel(meta_miner.mort.extratho.DL, studlab = FALSE)
		funnel(meta_miner.inc.digestive.DL, studlab = FALSE)
		funnel(meta_miner.mort.digestive.DL)
		```
		```{r, results='asis', echo=FALSE, eval = TRUE}
		par(mfrow = c(2, 2))
		par(mar = c(3,3,3,3))
		funnel(meta_miner.mort.stomach.DL, studlab = FALSE)
		funnel(meta_miner.mort.intest_rectal.DL, studlab = FALSE)
		funnel(meta_miner.mort.kidney.DL, studlab =FALSE)
		funnel(meta_miner.mort.kidney_other.DL, studlab =FALSE)
		```
		```{r, results='asis', echo=FALSE, eval = TRUE}
		par(mfrow = c(2, 2))
		par(mar = c(3,3,3,3))
		funnel(meta_miner.mort.copd.DL, studlab =FALSE)
		funnel(meta_miner.mort.cvd.DL, studlab =FALSE)
		funnel(meta_miner.mort.ihd.DL)
		funnel(meta_miner.mort.cevd.DL)
		```

## Sheet: Df_Metaanalyse_SIR_SMR
Article_number	Study	Disease	Leukemia	Lymphohematopoetic	Solid_Cancer	All_cancer	Population	Sexe	Measure_effect	Adjustment	Estimate_I	Lower_I	Upper_I	p_value	Estimate_F	Lower_F	Upper_F	Region	Design	Sample_size	Cases	Expected_cases	Outcome	UNSCEAR	NOS	Subpopulation
20	Kelly-Reif et al. 2022	Leukemia	1	1	0	1	Miner	M	SIR	1	1.51	1.08	2.07					Czech Republic	Cohort	16434	37		Incidence	3	7
13	Navaranjan et al. 2016	Leukemia	1	1	0	1	Miner	M/F	SIR	1	0.84	0.69	1.01					Canada	Cohort	28959	116		Incidence	3	6
139	Zablostska et al. 2013	Leukemia	1	1	0	1	Miner	M/F	SIR	1	0.82	0.39	1.5	0.65				Canada	Cohort	3000	10		Incidence	3	7
20	Kelly-Reif et al. 2022	Hodgkin lymphoma	0	1	0	1	Miner	M	SIR	1	1.57	0.77	2.37					Czech Republic	Cohort	16434	15		Incidence	3	7
13	Navaranjan et al. 2016	Hodgkin lymphoma	0	1	0	1	Miner	M/F	SIR	1	0.63	0.38	0.99					Canada	Cohort	28959	19		Incidence	3	6
20	Kelly-Reif et al. 2022	Other malignant neoplasms of lymphoid and histiocytic tissue	0	1	0	1	Miner	M	SIR	1	0.71	0.27	1.15					Czech Republic	Cohort	16434	10		Incidence	3	7
20	Kelly-Reif et al. 2022	Lymphosarcoma and reticulosarcoma	0	1	0	1	Miner	M	SIR	1	0.94	0.24	1.64					Czech Republic	Cohort	16434	7		Incidence	3	7
49	Zablostska et al. 2014	Non-Hodgkin lymphoma	0	1	0	1	Miner	M	SIR	2	0.89	0.7	1.11					Canada	Cohort	15366	80		Incidence	3	7
20	Kelly-Reif et al. 2022	Multiple myeloma	0	1	0	1	Miner	M	SIR	1	1.75	0.89	2.61					Czech Republic	Cohort	16434	16		Incidence	3	7
13	Navaranjan et al. 2016	Multiple myeloma	0	1	0	1	Miner	M/F	SIR	1	0.77	0.57	1.02					Canada	Cohort	28959	49		Incidence	3	6
20	Kelly-Reif et al. 2022	Lymphohemato	0	1	0	1	Miner	M	SIR	1	1.31	1.05	1.61					Czech Republic	Cohort	16434	85		Incidence	3	7
20	Kelly-Reif et al. 2022	Brain cancer	0	0	1	1	Miner	M	SIR	1	0.83	0.38	1.29					Czech Republic	Cohort	16434	13		Incidence	3	7
139	Zablostska et al. 2013	Brain cancer	0	0	1	1	Miner	M/F	SIR	1	1.3	0.6	2.47	0.52				Canada	Cohort	3000	9		Incidence	3	7
139	Zablostska et al. 2013	Brain and CNS cancer	0	0	1	1	Miner	M/F	SIR	1	1.21	0.55	2.3	0.66				Canada	Cohort	3000	9		Incidence	3	7
13	Navaranjan et al. 2016	Brain and CNS cancer	0	0	1	1	Miner	M/F	SIR	1	0.78	0.6	0.98					Canada	Cohort	28959	70		Incidence	3	6
20	Kelly-Reif et al. 2022	Malignant melanoma	0	0	1	1	Miner	M	SIR	1	0.77	0.41	1.13					Czech Republic	Cohort	16434	18		Incidence	3	7
13	Navaranjan et al. 2016	Malignant melanoma	0	0	1	1	Miner	M/F	SIR	1	0.34	0.24	0.45					Canada	Cohort	28959	41		Incidence	3	6
139	Zablostska et al. 2013	Malignant melanoma	0	0	1	1	Miner	M/F	SIR	1	1.33	0.67	2.39					Canada	Cohort	3000	11		Incidence	3	7
20	Kelly-Reif et al. 2022	Lip cancer	0	0	1	1	Miner	M	SIR	1	0.7	0.14	1.26					Czech Republic	Cohort	16434	6		Incidence	3	7
20	Kelly-Reif et al. 2022	Laryngeal cancer	0	0	0	1	Miner	M	SIR	1	1.34	0.95	1.73					Czech Republic	Cohort	16434	45		Incidence	3	7
139	Zablostska et al. 2013	Laryngeal cancer	0	0	1	1	Miner	M/F	SIR	1	1.15	0.58	2.06					Canada	Cohort	3000	11		Incidence	3	7
13	Navaranjan et al. 2016	Laryngeal cancer	0	0	1	1	Miner	M/F	SIR	1	0.84	0.67	1.05					Canada	Cohort	28959	83		Incidence	3	6
20	Kelly-Reif et al. 2022	Buccal and pharyngeal cancer	0	0	0	1	Miner	M	SIR	1	0.98	0.71	1.31					Czech Republic	Cohort	16434	41		Incidence	3	7
13	Navaranjan et al. 2016	Buccal and pharyngeal cancer	0	0	1	1	Miner	M/F	SIR	1	0.7	0.59	0.82					Canada	Cohort	28959	141		Incidence	3	6
20	Kelly-Reif et al. 2022	Extra-thoracic airway	0	0	0	1	Miner	M	SIR	1	1.16	0.95	1.39					Czech Republic	Cohort	16434	80		Incidence	3	7
20	Kelly-Reif et al. 2022	Thyroid cancer	0	0	0	1	Miner	M	SIR	1	1.17	0.14	2.2					Czech Republic	Cohort	16434	5		Incidence	3	7
13	Navaranjan et al. 2016	Thyroid cancer	0	0	1	1	Miner	M/F	SIR	1	0.59	0.34	0.94					Canada	Cohort	28959	17		Incidence	3	6
20	Kelly-Reif et al. 2022	Esophagus cancer	0	0	0	1	Miner	M	SIR	1	1.36	0.74	1.97					Czech Republic	Cohort	16434	19		Incidence	3	7
13	Navaranjan et al. 2016	Esophagus cancer	0	0	1	1	Miner	M/F	SIR	1	0.77	0.58	1.01					Canada	Cohort	28959	53		Incidence	3	6
139	Zablostska et al. 2013	Esophagus cancer	0	0	1	1	Miner	M/F	SIR	1	0.8	0.26	1.87					Canada	Cohort	3000	5		Incidence	3	7
20	Kelly-Reif et al. 2022	Stomach cancer	0	0	0	1	Miner	M	SIR	1	1.37	1.11	1.63					Czech Republic	Cohort	16434	108		Incidence	3	7
13	Navaranjan et al. 2016	Stomach cancer	0	0	1	1	Miner	M/F	SIR	1	0.81	0.67	0.96					Canada	Cohort	28959	127		Incidence	3	6
139	Zablostska et al. 2013	Stomach cancer	0	0	1	1	Miner	M/F	SIR	1	0.75	0.4	1.28					Canada	Cohort	3000	13		Incidence	3	7
20	Kelly-Reif et al. 2022	Liver cancer	0	0	0	1	Miner	M	SIR	1	1.7	1.16	2.25					Czech Republic	Cohort	16434	38		Incidence	3	7
13	Navaranjan et al. 2016	Liver cancer	0	0	1	1	Miner	M/F	SIR	1	0.7	0.5	0.97					Canada	Cohort	28959	37		Incidence	3	6
13	Navaranjan et al. 2016	Pancreatic cancer	0	0	1	1	Miner	M/F	SIR	1	0.85	0.7	1.03					Canada	Cohort	28959	105		Incidence	3	6
20	Kelly-Reif et al. 2022	Pancreatic cancer	0	0	0	1	Miner	M	SIR	1	1.31	0.96	1.66					Czech Republic	Cohort	16434	54		Incidence	3	7
139	Zablostska et al. 2013	Pancreatic cancer	0	0	1	1	Miner	M/F	SIR	1	0.81	0.39	1.49					Canada	Cohort	3000	10		Incidence	3	7
139	Zablostska et al. 2013	Colon cancer	0	0	1	1	Miner	M/F	SIR	1	0.83	0.57	1.16					Canada	Cohort	3000	33		Incidence	3	7
20	Kelly-Reif et al. 2022	Colon cancer	0	0	0	1	Miner	M	SIR	1	1.06	0.82	1.29					Czech Republic	Cohort	16434	80		Incidence	3	7
20	Kelly-Reif et al. 2022	Rectal cancer	0	0	0	1	Miner	M	SIR	1	1.41	1.16	1.66					Czech Republic	Cohort	16434	119		Incidence	3	7
139	Zablostska et al. 2013	Rectal cancer	0	0	1	1	Miner	M/F	SIR	1	0.92	0.58	1.39					Canada	Cohort	3000	22		Incidence	3	7
13	Navaranjan et al. 2016	Colorectal cancer	0	0	1	1	Miner	M/F	SIR	1	0.7	0.64	0.77					Canada	Cohort	28959	485		Incidence	3	6
20	Kelly-Reif et al. 2022	Digestive cancer	0	0	0	1	Miner	M	SIR	1	1.33	1.21	1.46					Czech Republic	Cohort	16434	453		Incidence	3	7
20	Kelly-Reif et al. 2022	Prostate cancer	0	0	0	1	Miner	M	SIR	1	0.86	0.64	1.09					Czech Republic	Cohort	16434	57		Incidence	3	7
13	Navaranjan et al. 2016	Prostate cancer	0	0	1	1	Miner	M/F	SIR	1	0.56	0.51	0.6					Canada	Cohort	28959	615		Incidence	3	6
139	Zablostska et al. 2013	Prostate cancer	0	0	1	1	Miner	M/F	SIR	1	0.94	0.76	1.16					Canada	Cohort	3000	89		Incidence	3	7
20	Kelly-Reif et al. 2022	Testis cancer	0	0	0	1	Miner	M	SIR	1	0.85	0.32	1.38					Czech Republic	Cohort	16434	10		Incidence	3	7
13	Navaranjan et al. 2016	Testis cancer	0	0	1	1	Miner	M/F	SIR	1	0.52	0.31	0.82					Canada	Cohort	28959	18		Incidence	3	6
20	Kelly-Reif et al. 2022	Bladder cancer	0	0	0	1	Miner	M	SIR	1	1.06	0.78	1.35					Czech Republic	Cohort	16434	54		Incidence	3	7
139	Zablostska et al. 2013	Bladder cancer	0	0	1	1	Miner	M/F	SIR	1	0.91	0.6	1.33					Canada	Cohort	3000	26		Incidence	3	7
139	Zablostska et al. 2013	Bladder and other urinary organs cancer	0	0	1	1	Miner	M/F	SIR	1	1.01	0.68	1.45					Canada	Cohort	3000	30		Incidence	3	7
13	Navaranjan et al. 2016	Bladder and other urinary organs cancer	0	0	1	1	Miner	M/F	SIR	1	0.68	0.58	0.78					Canada	Cohort	28959	196		Incidence	3	6
13	Navaranjan et al. 2016	Kidney cancer	0	0	1	1	Miner	M/F	SIR	1	0.63	0.51	0.76					Canada	Cohort	28959	100		Incidence	3	6
20	Kelly-Reif et al. 2022	Kidney and other organs cancer	0	0	0	1	Miner	M	SIR	1	0.88	0.63	1.12					Czech Republic	Cohort	16434	49		Incidence	3	7
139	Zablostska et al. 2013	Kidney cancer	0	0	1	1	Miner	M/F	SIR	1	0.38	0.12	0.89					Canada	Cohort	3000	5		Incidence	3	7
20	Kelly-Reif et al. 2022	Connective and soft tissue cancer	0	0	0	1	Miner	M	SIR	1	0.72	0.09	1.36					Czech Republic	Cohort	16434	5		Incidence	3	7
13	Navaranjan et al. 2016	Connective and soft tissue cancer	0	0	1	1	Miner	M/F	SIR	1	0.58	0.34	0.93					Canada	Cohort	28959	17		Incidence	3	6
13	Navaranjan et al. 2016	CLL	1	1	0	1	Miner	M	SMR	1	0.94	0.56	1.48					Canada	Cohort	28546	18		Mortality	3	6
95	Boice et al. 2008	CLL	1	1	0	1	Miner	M/F	SMR	1	2.65	0.72	6.79					USA	Cohort	2745	4		Mortality	3	8
89	Golden et al. 2019	CLL	1	1	0	1	Miner	M/F	SMR	2	1.07	0.35	2.5					USA	Cohort	2514	5		Mortality	4	8
13	Navaranjan et al. 2016	Leukemia excluding CLL	1	1	0	1	Miner	M	SMR	1	0.77	0.56	1.02					Canada	Cohort	28546	47		Mortality	3	6
12	Rage et al. 2018	Leukemia excluding CLL	1	1	0	1	Miner	M	SMR	0	1.51	0.94	2.31					France	Cohort	5400	21		Mortality	3	6
95	Boice et al. 2008	Leukemia excluding CLL	1	1	0	1	Miner	M/F	SMR	1	1.36	0.59	2.68					USA	Cohort	2745	8		Mortality	3	8
35	Darby et al. 1995	Leukemia excluding CLL	1	1	0	1	Miner	M	SMR	1	1.11	0.78	1.54					USA & Canada & France & Germany & England & Czech Republic & China	Pooled cohort	64209	36		Mortality	3	7
89	Golden et al. 2019	Leukemia excluding CLL	1	1	0	1	Miner	M/F	SMR	2	1.17	0.69	1.85					USA	Cohort	2514	18		Mortality	4	8
30	Kreuzer et al. 2021	Leukemia excluding CLL	1	1	0	1	Miner	M	SMR	1	0.88	0.7	1.09					Germany	Cohort	35204	84		Mortality	3	6
20	Kelly-Reif et al. 2022	Myeloid leukemia	1	1	0	1	Miner	M	SMR	1	1.36	0.59	2.14					Czech Republic	Cohort	16434	12		Mortality	3	7
35	Darby et al. 1995	Myeloid leukemia	1	1	0	1	Miner	M	SMR	1	1.41	0.93	2.05					USA & Canada & France & Germany & England & Czech Republic & China	Pooled cohort	64209	27		Mortality	3	7
30	Kreuzer et al. 2021	Myeloid leukemia	1	1	0	1	Miner	M	SMR	1	0.96	0.74	1.22					Germany	Cohort	35204	66		Mortality	3	6
20	Kelly-Reif et al. 2022	Leukemia	1	1	0	1	Miner	M	SMR	1	1.05	0.69	1.52					Czech Republic	Cohort	16434	25		Mortality	3	7
94	Golden et al. 2021	Leukemia	1	1	0	1	Miner	M	SMR	0	1.05	0.8	1.31					USA & Canada	Pooled cohort	11059	66		Mortality	3	6
86	Richardson et al. 2021	Leukemia	1	1	0	1	Miner	M	SMR	1	0.93	0.84	1.03					USA & Canada & France & Germany & Czech Republic	Pooled cohort	118329	396		Mortality	4	9
108	Veiga et al. 2006	Leukemia	1	1	0	1	Miner	M	SMR	1	0.39	0.05	2.78					Brazil	Cohort	2856	1		Mortality	3	7
35	Darby et al. 1995	Leukemia	1	1	0	1	Miner	M	SMR	1	1.16	0.9	1.47					USA & Canada & France & Germany & England & Czech Republic & China	Pooled cohort	64209	69		Mortality	3	7
139	Zablostska et al. 2013	Leukemia	1	1	0	1	Miner	M	SMR	2	0.63	0.23	1.37	0.33				Canada	Cohort	2645	6		Mortality	3	7
20	Kelly-Reif et al. 2022	Hodgkin lymphoma	0	1	0	1	Miner	M	SMR	1	1.18	0.36	2					Czech Republic	Cohort	16434	8		Mortality	3	7
86	Richardson et al. 2021	Hodgkin lymphoma	0	1	0	1	Miner	M	SMR	1	0.9	0.7	1.15					USA & Canada & France & Germany & Czech Republic	Pooled cohort	118329	65		Mortality	4	9
35	Darby et al. 1995	Hodgkin lymphoma	0	1	0	1	Miner	M	SMR	1	0.93	0.54	1.48					USA & Canada & France & Germany & England & Czech Republic & China	Pooled cohort	64209	17		Mortality	3	7
89	Golden et al. 2019	Hodgkin lymphoma	0	1	0	1	Miner	M/F	SMR	2	0.78	0.09	2.81					USA	Cohort	2514	2		Mortality	4	8
99	Silver et al. 2013	Hodgkin lymphoma	0	1	0	1	Miner	M	SMR	2	1.81	0.59	4.22					USA	Cohort	3633	5		Mortality	4	8	Hourly
99	Silver et al. 2013	Hodgkin lymphoma	0	1	0	1	Miner	M	SMR	2	0.76	0.02	4.23					USA	Cohort	1818	1		Mortality	4	8	Salaried
20	Kelly-Reif et al. 2022	Lymphosarcoma and reticulosarcoma	0	1	0	1	Miner	M	SMR	1	1.57	0.4	2.73					Czech Republic	Cohort	16434	7		Mortality	3	7
20	Kelly-Reif et al. 2022	Other malignant neoplasms of lymphoid and histiocytic tissue	0	1	0	1	Miner	M	SMR	1	0.98	0.37	1.58					Czech Republic	Cohort	16434	10		Mortality	3	7
86	Richardson et al. 2021	Non-Hodgkin lymphoma	0	1	0	1	Miner	M	SMR	1	0.92	0.83	1.03					USA & Canada & France & Germany & Czech Republic	Pooled cohort	118329	321		Mortality	4	9
94	Golden et al. 2021	Non-Hodgkin lymphoma	0	1	0	1	Miner	M	SMR	0	1.07	0.81	1.34					USA & Canada	Pooled cohort	11059	64		Mortality	3	6
35	Darby et al. 1995	Non-Hodgkin lymphoma	0	1	0	1	Miner	M	SMR	1	0.8	0.56	1.1					USA & Canada & France & Germany & England & Czech Republic & China	Pooled cohort	64209	36		Mortality	3	7
139	Zablostska et al. 2013	Non-Hodgkin lymphoma	0	1	0	1	Miner	M	SMR	2	0.81	0.33	1.67	0.73				Canada	Cohort	2645	7		Mortality	3	7
122	Cocco et al. 1994	Non-Hodgkin lymphoma	0	1	0	1	Miner	M	SMR	1	1.16	0.42	2.52					Italy	Cohort	4740	6		Mortality	3	7
20	Kelly-Reif et al. 2022	Multiple myeloma	0	1	0	1	Miner	M	SMR	1	1.07	0.33	1.82					Czech Republic	Cohort	16434	8		Mortality	3	7
94	Golden et al. 2021	Multiple myeloma	0	1	0	1	Miner	M	SMR	0	1.11	0.71	1.52					USA & Canada	Pooled cohort	11059	29		Mortality	3	6
86	Richardson et al. 2021	Multiple myeloma	0	1	0	1	Miner	M	SMR	1	0.88	0.75	1.03					USA & Canada & France & Germany & Czech Republic	Pooled cohort	118329	161		Mortality	4	9
35	Darby et al. 1995	Multiple myeloma	0	1	0	1	Miner	M	SMR	1	1.3	0.85	1.9					USA & Canada & France & Germany & England & Czech Republic & China	Pooled cohort	64209	26		Mortality	3	7
20	Kelly-Reif et al. 2022	Lymphohemato	0	1	0	1	Miner	M	SMR	1	1.09	0.84	1.41					Czech Republic	Cohort	16434	58		Mortality	3	7
89	Golden et al. 2019	Lymphohemato	0	1	0	1	Miner	M/F	SMR	2	1.14	0.86	1.47					USA	Cohort	2514	57		Mortality	4	8
122	Cocco et al. 1994	Lymphohemato	0	1	0	1	Miner	M	SMR	1	0.91	0.56	1.39					Italy	Cohort	4740	21		Mortality	3	7
20	Kelly-Reif et al. 2022	Brain cancer	0	0	1	1	Miner	M	SMR	1	0.76	0.35	1.18					Czech Republic	Cohort	16434	13		Mortality	3	7
139	Zablostska et al. 2013	Brain cancer	0	0	1	1	Miner	M	SMR	2	0.74	0.24	1.73	0.67				Canada	Cohort	2645	5		Mortality	3	7
139	Zablostska et al. 2013	Brain and CNS cancer	0	0	1	1	Miner	M	SMR	2	0.66	0.21	1.53	0.46				Canada	Cohort	2645	5		Mortality	3	7
94	Golden et al. 2021	Brain and CNS cancer	0	0	1	1	Miner	M	SMR	0	1.15	0.83	1.47					USA & Canada	Pooled cohort	11059	49		Mortality	3	6
86	Richardson et al. 2021	Brain and CNS cancer	0	0	1	1	Miner	M	SMR	1	0.87	0.77	0.97					USA & Canada & France & Germany & Czech Republic	Pooled cohort	118329	298		Mortality	4	9
35	Darby et al. 1995	Brain and CNS cancer	0	0	1	1	Miner	M	SMR	1	0.95	0.71	1.25					USA & Canada & France & Germany & England & Czech Republic & China	Pooled cohort	64209	52		Mortality	3	7
122	Cocco et al. 1994	Brain and CNS cancer	0	0	1	1	Miner	M	SMR	1	1.17	0.5	2.3					Italy	Cohort	4740	8		Mortality	3	7
55	Schubauer- Berigan et al. 2009	Malignant melanoma	0	0	1	1	Miner	M	SMR	2	1.28	0.55	2.52					USA	Cohort	3255	8		Mortality	3	7	Whites
20	Kelly-Reif et al. 2022	Malignant melanoma	0	0	1	1	Miner	M	SMR	1	1.18	0.56	1.8					Czech Republic	Cohort	16434	14		Mortality	3	7
13	Navaranjan et al. 2016	Malignant melanoma	0	0	1	1	Miner	M	SMR	1	0.59	0.37	0.91					Canada	Cohort	28546	21		Mortality	3	6
95	Boice et al. 2008	Malignant melanoma	0	0	1	1	Miner	M/F	SMR	1	1.57	0.57	3.41					USA	Cohort	2745	6		Mortality	3	8
35	Darby et al. 1995	Malignant melanoma	0	0	1	1	Miner	M	SMR	1	0.92	0.54	1.45					USA & Canada & France & Germany & England & Czech Republic & China	Pooled cohort	64209	18		Mortality	3	7
89	Golden et al. 2019	Malignant melanoma	0	0	1	1	Miner	M/F	SMR	2	1.28	0.61	2.36					USA	Cohort	2514	10		Mortality	4	8
30	Kreuzer et al. 2021	Malignant melanoma	0	0	1	1	Miner	M	SMR	1	0.97	0.71	1.31					Germany	Cohort	35204	43		Mortality	3	6
55	Schubauer- Berigan et al. 2009	Malignant melanoma	0	0	1	1	Miner	M	SMR	2	0	0	9.85					USA	Cohort	767	0		Mortality	3	7	American Indians
55	Schubauer- Berigan et al. 2009	NM Skin cancer	0	0	1	1	Miner	M	SMR	2	2.52	0.82	5.89					USA	Cohort	3255	5		Mortality	3	7	Whites
55	Schubauer- Berigan et al. 2009	NM Skin cancer	0	0	1	1	Miner	M	SMR	2	4.56	0.12	25.4					USA	Cohort	767	1		Mortality	3	7	American Indians
20	Kelly-Reif et al. 2022	NM Skin cancer	0	0	1	1	Miner	M	SMR	1	0.39	0	1.16					Czech Republic	Cohort	16434	1		Mortality	3	7
35	Darby et al. 1995	NM Skin cancer	0	0	1	1	Miner	M	SMR	1	1.6	0.73	3.03					USA & Canada & France & Germany & England & Czech Republic & China	Pooled cohort	64209	9		Mortality	3	7
30	Kreuzer et al. 2021	NM Skin cancer	0	0	1	1	Miner	M	SMR	1	0.69	0.3	1.37					Germany	Cohort	35204	8		Mortality	3	6
30	Kreuzer et al. 2021	Nose cancer	0	0	1	1	Miner	M	SMR	1	1.35	0.62	2.56					Germany	Cohort	35204	9		Mortality	3	6
35	Darby et al. 1995	Nose cancer	0	0	1	1	Miner	M	SMR	1	0.69	0.14	2.02					USA & Canada & France & Germany & England & Czech Republic & China	Pooled cohort	64209	3		Mortality	3	7
12	Rage et al. 2018	Nose cancer	0	0	1	1	Miner	M	SMR	0	1.19	0.63	2.03					France	Cohort	5400	13		Mortality	3	6
20	Kelly-Reif et al. 2022	Laryngeal cancer	0	0	1	1	Miner	M	SMR	1	1.67	1.1	2.24					Czech Republic	Cohort	16434	33		Mortality	3	7
86	Richardson et al. 2021	Laryngeal cancer	0	0	1	1	Miner	M	SMR	1	1.1	0.97	1.26					USA & Canada & France & Germany & Czech Republic	Pooled cohort	118329	229		Mortality	4	9
108	Veiga et al. 2006	Laryngeal cancer	0	0	1	1	Miner	M	SMR	1	0.34	0.48	2.45					Brazil	Cohort	2856	1	2.9	Mortality	3	7
35	Darby et al. 1995	Laryngeal cancer	0	0	1	1	Miner	M	SMR	1	1.21	0.86	1.67					USA & Canada & France & Germany & England & Czech Republic & China	Pooled cohort	64209	38		Mortality	3	7
122	Cocco et al. 1994	Laryngeal cancer	0	0	1	1	Miner	M	SMR	1	0.8	0.4	1.44					Italy	Cohort	4740	11		Mortality	3	7
89	Golden et al. 2019	Laryngeal cancer	0	0	1	1	Miner	M/F	SMR	2	0.87	0.28	2.04					USA	Cohort	2514	5		Mortality	4	8
139	Zablostska et al. 2013	Laryngeal cancer	0	0	1	1	Miner	M	SMR	2	1.21	0.39	2.81	0.8				Canada	Cohort	2645	5		Mortality	3	7
86	Richardson et al. 2021	Pharyngeal cancer	0	0	1	1	Miner	M	SMR	1	0.83	0.71	0.96					USA & Canada & France & Germany & Czech Republic	Pooled cohort	118329	175		Mortality	4	9
35	Darby et al. 1995	Pharyngeal cancer	0	0	1	1	Miner	M	SMR	1	0.35	0.16	0.66					USA & Canada & France & Germany & England & Czech Republic & China	Pooled cohort	64209	9		Mortality	3	7
20	Kelly-Reif et al. 2022	Tongue cancer	0	0	1	1	Miner	M	SMR	1	1.41	0.48	2.33					Czech Republic	Cohort	16434	9		Mortality	3	7
35	Darby et al. 1995	Tongue and mouth cancer	0	0	1	1	Miner	M	SMR	1	0.52	0.26	0.93					USA & Canada & France & Germany & England & Czech Republic & China	Pooled cohort	64209	11		Mortality	3	7
35	Darby et al. 1995	Salivary gland cancer	0	0	1	1	Miner	M	SMR	1	1.41	0.39	3.62					USA & Canada & France & Germany & England & Czech Republic & China	Pooled cohort	64209	4		Mortality	3	7
86	Richardson et al. 2021	Buccal cancer	0	0	1	1	Miner	M	SMR	1	0.77	0.66	0.9					USA & Canada & France & Germany & Czech Republic	Pooled cohort	118329	161		Mortality	4	9
20	Kelly-Reif et al. 2022	Buccal and pharyngeal cancer	0	0	1	1	Miner	M	SMR	1	1.14	0.75	1.65					Czech Republic	Cohort	16434	25		Mortality	3	7
122	Cocco et al. 1994	Buccal and pharyngeal cancer	0	0	1	1	Miner	M	SMR	1	0.61	0.26	1.21					Italy	Cohort	4740	8		Mortality	3	7
89	Golden et al. 2019	Buccal and pharyngeal cancer	0	0	1	1	Miner	M/F	SMR	2	0.76	0.33	1.49					USA	Cohort	2514	8		Mortality	4	8
20	Kelly-Reif et al. 2022	Extra-thoracic airway	0	0	1	1	Miner	M	SMR	1	1.41	1.15	1.77					Czech Republic	Cohort	16434	59		Mortality	3	7
20	Kelly-Reif et al. 2022	Thyroid cancer	0	0	1	1	Miner	M	SMR	1	0.91	0	2.19					Czech Republic	Cohort	16434	2		Mortality	3	7
13	Navaranjan et al. 2016	Thyroid cancer	0	0	1	1	Miner	M	SMR	1	1.26	0.46	2.74					Canada	Cohort	28546	6		Mortality	3	6
35	Darby et al. 1995	Thyroid cancer	0	0	1	1	Miner	M	SMR	1	0.47	0.06	1.71					USA & Canada & France & Germany & England & Czech Republic & China	Pooled cohort	64209	2		Mortality	3	7
30	Kreuzer et al. 2021	Thyroid cancer	0	0	1	1	Miner	M	SMR	1	0.93	0.47	1.67					Germany	Cohort	35204	11		Mortality	3	6
89	Golden et al. 2019	Thyroid and other endocrine glands cancer	0	0	1	1	Miner	M/F	SMR	2	0.7	0.01	3.89					USA	Cohort	2514	1		Mortality	4	8
95	Boice et al. 2008	Thyroid and other endocrine glands cancer	0	0	1	1	Miner	M/F	SMR	1	1.71	0.04	9.52					USA	Cohort	2745	1		Mortality	3	8
20	Kelly-Reif et al. 2022	Esophagus cancer	0	0	1	1	Miner	M	SMR	1	1.53	0.9	2.16					Czech Republic	Cohort	16434	23		Mortality	3	7
86	Richardson et al. 2021	Esophagus cancer	0	0	1	1	Miner	M	SMR	1	0.92	0.83	1.03					USA & Canada & France & Germany & Czech Republic	Pooled cohort	118329	351		Mortality	4	9
108	Veiga et al. 2006	Esophagus cancer	0	0	1	1	Miner	M	SMR	1	0.55	0.21	1.48					Brazil	Cohort	2856	4		Mortality	3	7
35	Darby et al. 1995	Esophagus cancer	0	0	1	1	Miner	M	SMR	1	1.05	0.77	1.41					USA & Canada & France & Germany & England & Czech Republic & China	Pooled cohort	64209	45		Mortality	3	7
122	Cocco et al. 1994	Esophagus cancer	0	0	1	1	Miner	M	SMR	1	0.89	0.32	1.93					Italy	Cohort	4740	6		Mortality	3	7
89	Golden et al. 2019	Esophagus cancer	0	0	1	1	Miner	M/F	SMR	2	1.09	0.61	1.8					USA	Cohort	2514	15		Mortality	4	8
139	Zablostska et al. 2013	Esophagus cancer	0	0	1	1	Miner	M	SMR	2	0.83	0.31	1.82	0.84				Canada	Cohort	2645	6		Mortality	3	7
80	Chen et al. 1990	Esophagus cancer	0	0	1	1	Miner	M	SMR	1	0.6	0.3	1.1					China	Cohort	6444	11		Mortality	3	7
20	Kelly-Reif et al. 2022	Stomach cancer	0	0	1	1	Miner	M	SMR	1	1.27	1.02	1.51					Czech Republic	Cohort	16434	102		Mortality	3	7
86	Richardson et al. 2021	Stomach cancer	0	0	1	1	Miner	M	SMR	1	1.08	1.02	1.15					USA & Canada & France & Germany & Czech Republic	Pooled cohort	118329	1058		Mortality	4	9
99	Silver et al. 2013	Hodgkin lymphoma	0	0	1	1	Miner	F	SMR	2	0	0	70.1					USA	Cohort	183	0		Mortality	4	8	Hourly
99	Silver et al. 2013	Hodgkin lymphoma	0	0	1	1	Miner	F	SMR	2	0	0	13					USA	Cohort	769	0		Mortality	4	8	Salaried
99	Silver et al. 2013	Stomach cancer	0	0	1	1	Miner	M	SMR	2	1.15	0.68	1.82					USA	Cohort	3633	18		Mortality	4	8	Hourly
99	Silver et al. 2013	Stomach cancer	0	0	1	1	Miner	M	SMR	2	1.77	0.91	3.09					USA	Cohort	1818	12		Mortality	4	8	Salaried
108	Veiga et al. 2006	Stomach cancer	0	0	1	1	Miner	M	SMR	1	0.92	0.51	1.66					Brazil	Cohort	2856	11		Mortality	3	7
35	Darby et al. 1995	Stomach cancer	0	0	1	1	Miner	M	SMR	1	1.33	1.16	1.52					USA & Canada & France & Germany & England & Czech Republic & China	Pooled cohort	64209	217		Mortality	3	7
122	Cocco et al. 1994	Stomach cancer	0	0	1	1	Miner	M	SMR	1	0.94	0.62	1.37					Italy	Cohort	4740	27		Mortality	3	7
80	Chen et al. 1990	Stomach cancer	0	0	1	1	Miner	M	SMR	1	0.8	0.5	1.3					China	Cohort	6444	18		Mortality	3	7
89	Golden et al. 2019	Stomach cancer	0	0	1	1	Miner	M/F	SMR	2	0.47	0.19	0.97					USA	Cohort	2514	7		Mortality	4	8
20	Kelly-Reif et al. 2022	Liver cancer	0	0	1	1	Miner	M	SMR	1	1.63	1.17	2.1					Czech Republic	Cohort	16434	48		Mortality	3	7
13	Navaranjan et al. 2016	Liver cancer	0	0	1	1	Miner	M	SMR	1	0.87	0.62	1.2					Canada	Cohort	28546	38		Mortality	3	6
12	Rage et al. 2018	Liver cancer	0	0	1	1	Miner	M	SMR	0	1.15	0.78	1.62					France	Cohort	5400	32		Mortality	3	6
35	Darby et al. 1995	Liver cancer	0	0	1	1	Miner	M	SMR	1	1.33	1.16	1.52					USA & Canada & France & Germany & England & Czech Republic & China	Pooled cohort	64209	217		Mortality	3	7
122	Cocco et al. 1994	Liver cancer	0	0	1	1	Miner	M	SMR	1	0.62	0.35	1.26					Italy	Cohort	4740	16		Mortality	3	7
80	Chen et al. 1990	Liver cancer	0	0	1	1	Miner	M	SMR	1	0.8	0.4	1.2					China	Cohort	6444	17		Mortality	3	7
30	Kreuzer et al. 2021	Liver cancer	0	0	1	1	Miner	M	SMR	1	1.34	1.15	1.55					Germany	Cohort	35204	175		Mortality	3	6
20	Kelly-Reif et al. 2022	Gallbladder cancer	0	0	1	1	Miner	M	SMR	1	0.88	0.4	1.37					Czech Republic	Cohort	16434	13		Mortality	3	7
35	Darby et al. 1995	Gallbladder cancer	0	0	1	1	Miner	M	SMR	1	1.23	0.74	1.92					USA & Canada & France & Germany & England & Czech Republic & China	Pooled cohort	64209	19		Mortality	3	7
30	Kreuzer et al. 2021	Gallbladder cancer	0	0	1	1	Miner	M	SMR	1	0.97	0.75	1.25					Germany	Cohort	35204	62		Mortality	3	6
94	Golden et al. 2021	Liver and gallbladder cancer	0	0	1	1	Miner	M	SMR	0	0.83	0.53	1.13					USA & Canada	Pooled cohort	11059	29		Mortality	3	6
86	Richardson et al. 2021	Liver and gallbladder cancer	0	0	1	1	Miner	M	SMR	1	1.15	1.06	1.25					USA & Canada & France & Germany & Czech Republic	Pooled cohort	118329	549		Mortality	4	9
20	Kelly-Reif et al. 2022	Pancreatic cancer	0	0	1	1	Miner	M	SMR	1	1.19	0.87	1.51					Czech Republic	Cohort	16434	53		Mortality	3	7
86	Richardson et al. 2021	Pancreatic cancer	0	0	1	1	Miner	M	SMR	1	0.96	0.89	1.04					USA & Canada & France & Germany & Czech Republic	Pooled cohort	118329	641		Mortality	4	9
35	Darby et al. 1995	Pancreatic cancer	0	0	1	1	Miner	M	SMR	1	1.05	0.85	1.29					USA & Canada & France & Germany & England & Czech Republic & China	Pooled cohort	64209	91		Mortality	3	7
122	Cocco et al. 1994	Pancreatic cancer	0	0	1	1	Miner	M	SMR	1	0.68	0.33	1.25					Italy	Cohort	4740	10		Mortality	3	7
89	Golden et al. 2019	Pancreatic cancer	0	0	1	1	Miner	M/F	SMR	2	1.13	0.76	1.62					USA	Cohort	2514	29		Mortality	4	8
139	Zablostska et al. 2013	Pancreatic cancer	0	0	1	1	Miner	M	SMR	2	0.68	0.33	1.26	0.28				Canada	Cohort	2645	10		Mortality	3	7
86	Richardson et al. 2021	Intestine cancer	0	0	1	1	Miner	M	SMR	1	0.89	0.83	0.95					USA & Canada & France & Germany & Czech Republic	Pooled cohort	118329	919		Mortality	4	9
99	Silver et al. 2013	Stomach cancer	0	0	1	1	Miner	F	SMR	2	0	0	13.2					USA	Cohort	183	2		Mortality	4	8	Hourly
99	Silver et al. 2013	Stomach cancer	0	0	1	1	Miner	F	SMR	2	1.93	0.23	6.96					USA	Cohort	769	4		Mortality	4	8	Salaried
99	Silver et al. 2013	Intestine cancer	0	0	1	1	Miner	M	SMR	2	1.16	0.86	1.53					USA	Cohort	3633	50		Mortality	4	8	Hourly
99	Silver et al. 2013	Intestine cancer	0	0	1	1	Miner	M	SMR	2	0.71	0.39	1.18					USA	Cohort	1818	14		Mortality	4	8	Salaried
99	Silver et al. 2013	Intestine cancer	0	0	1	1	Miner	F	SMR	2	1.66	0.2	6					USA	Cohort	183	2		Mortality	4	8	Hourly
99	Silver et al. 2013	Intestine cancer	0	0	1	1	Miner	F	SMR	2	0.82	0.22	2.09					USA	Cohort	769	4		Mortality	4	8	Salaried
35	Darby et al. 1995	Intestine cancer	0	0	1	1	Miner	M	SMR	1	1.05	0.85	1.29					USA & Canada & France & Germany & England & Czech Republic & China	Pooled cohort	64209	91		Mortality	3	7
20	Kelly-Reif et al. 2022	Small intestine	0	0	1	1	Miner	M	SMR	1	2.91	0.57	5.25					Czech Republic	Cohort	16434	6		Mortality	3	7
20	Kelly-Reif et al. 2022	Colon cancer	0	0	1	1	Miner	M	SMR	1	0.9	0.66	1.15					Czech Republic	Cohort	16434	54		Mortality	3	7
95	Boice et al. 2008	Colon cancer	0	0	1	1	Miner	M/F	SMR	1	0.67	0.33	1.19					USA	Cohort	2745	11		Mortality	3	8
89	Golden et al. 2019	Colon cancer	0	0	1	1	Miner	M/F	SMR	2	1.09	0.8	1.45					USA	Cohort	2514	46		Mortality	4	8
20	Kelly-Reif et al. 2022	Rectal cancer	0	0	1	1	Miner	M	SMR	1	1.33	1.04	1.62					Czech Republic	Cohort	16434	80		Mortality	3	7
139	Zablostska et al. 2013	Rectal cancer	0	0	1	1	Miner	M	SMR	2	1.6	0.89	2.63	0.11				Canada	Cohort	2645	15		Mortality	3	7
86	Richardson et al. 2021	Rectal cancer	0	0	1	1	Miner	M	SMR	1	0.96	0.89	1.05					USA & Canada & France & Germany & Czech Republic	Pooled cohort	118329	554		Mortality	4	9
35	Darby et al. 1995	Rectal cancer	0	0	1	1	Miner	M	SMR	1	0.86	0.66	1.11					USA & Canada & France & Germany & England & Czech Republic & China	Pooled cohort	64209	60		Mortality	3	7
89	Golden et al. 2019	Rectal cancer	0	0	1	1	Miner	M/F	SMR	2	0.89	0.38	1.76					USA	Cohort	2514	8		Mortality	4	8
94	Golden et al. 2021	Colorectal cancer	0	0	1	1	Miner	M	SMR	0	1	0.83	1.16					USA & Canada	Pooled cohort	11059	139		Mortality	3	6	Male
94	Golden et al. 2021	Colorectal cancer	0	0	1	1	Miner	F	SMR	0	1.09	0.41	1.76					USA & Canada	Pooled cohort	1344	10		Mortality	3	6	Female
108	Veiga et al. 2006	Colorectal cancer	0	0	1	1	Miner	M	SMR	1	0.23	0.03	1.65					Brazil	Cohort	2856	1		Mortality	3	7
122	Cocco et al. 1994	Intestine and rectal cancer	0	0	1	1	Miner	M	SMR	1	0.64	0.33	1.12					Italy	Cohort	4740	12		Mortality	3	7
20	Kelly-Reif et al. 2022	Digestive cancer	0	0	1	1	Miner	M	SMR	1	1.25	1.13	1.38					Czech Republic	Cohort	16434	396		Mortality	3	7
122	Cocco et al. 1994	Digestive cancer	0	0	1	1	Miner	M	SMR	1	0.83	0.66	1.03					Italy	Cohort	4740	86		Mortality	3	7
20	Kelly-Reif et al. 2022	Prostate cancer	0	0	1	1	Miner	M	SMR	1	0.67	0.43	0.9					Czech Republic	Cohort	16434	30		Mortality	3	7
86	Richardson et al. 2021	Prostate cancer	0	0	1	1	Miner	M	SMR	1	0.84	0.79	0.9					USA & Canada & France & Germany & Czech Republic	Pooled cohort	118329	857		Mortality	4	9
108	Veiga et al. 2006	Prostate cancer	0	0	1	1	Miner	M	SMR	1	0.39	0.09	1.55					Brazil	Cohort	2856	2		Mortality	3	7
35	Darby et al. 1995	Prostate cancer	0	0	1	1	Miner	M	SMR	1	0.88	0.7	1.09					USA & Canada & France & Germany & England & Czech Republic & China	Pooled cohort	64209	83		Mortality	3	7
122	Cocco et al. 1994	Prostate cancer	0	0	1	1	Miner	M	SMR	1	1.21	0.69	1.97					Italy	Cohort	4740	16		Mortality	3	7
89	Golden et al. 2019	Prostate cancer	0	0	1	1	Miner	M/F	SMR	2	0.99	0.73	1.32					USA	Cohort	2514	48		Mortality	4	8
139	Zablostska et al. 2013	Prostate cancer	0	0	1	1	Miner	M	SMR	2	0.81	0.5	1.24	0.4				Canada	Cohort	2645	21		Mortality	3	7
20	Kelly-Reif et al. 2022	Testis cancer	0	0	1	1	Miner	M	SMR	1	1.05	0.02	2.09					Czech Republic	Cohort	16434	4		Mortality	3	7
13	Navaranjan et al. 2016	Testis cancer	0	0	1	1	Miner	M	SMR	1	0.51	0.1	1.48					Canada	Cohort	28546	NA		Mortality	3	6
35	Darby et al. 1995	Testis cancer	0	0	1	1	Miner	M	SMR	1	0.72	0.26	1.57					USA & Canada & France & Germany & England & Czech Republic & China	Pooled cohort	64209	6		Mortality	3	7
30	Kreuzer et al. 2021	Testis cancer	0	0	1	1	Miner	M	SMR	1	0.81	0.49	1.26					Germany	Cohort	35204	19		Mortality	3	6
20	Kelly-Reif et al. 2022	Penis cancer	0	0	1	1	Miner	M	SMR	1	2.81	0.04	5.57					Czech Republic	Cohort	16434	4		Mortality	3	7
89	Golden et al. 2019	Testis and other male genital organs cancer excluding prostate cancer	0	0	1	1	Miner	M/F	SMR	2	0.76	0.01	4.23					USA	Cohort	2514	1		Mortality	4	8
20	Kelly-Reif et al. 2022	Bladder cancer	0	0	1	1	Miner	M	SMR	1	1.05	0.67	1.43					Czech Republic	Cohort	16434	29		Mortality	3	7
44	Tomasek et al. 1993	Bladder cancer	0	0	1	1	Miner	M	SMR	1	1.15	0.61	1.97					Czech Republic	Cohort	4320	15		Mortality	3	7
12	Rage et al. 2018	Bladder cancer	0	0	1	1	Miner	M	SMR	0	1.19	0.77	1.75					France	Cohort	5400	25		Mortality	3	6
139	Zablostska et al. 2013	Bladder cancer	0	0	1	1	Miner	M	SMR	2	1.28	0.61	2.35	0.52				Canada	Cohort	2645	10		Mortality	3	7
122	Cocco et al. 1994	Bladder cancer	0	0	1	1	Miner	M	SMR	1	1.15	0.67	1.84					Italy	Cohort	4740	17		Mortality	3	7
30	Kreuzer et al. 2021	Bladder cancer	0	0	1	1	Miner	M	SMR	1	1.03	0.88	1.19					Germany	Cohort	35204	172		Mortality	3	6
139	Zablostska et al. 2013	Bladder and other urinary organs cancer	0	0	1	1	Miner	M	SMR	2	1.33	0.66	2.38	0.42				Canada	Cohort	2645	11		Mortality	3	7
35	Darby et al. 1995	Bladder and other urinary organs cancer	0	0	1	1	Miner	M	SMR	1	0.85	0.61	1.16					USA & Canada & France & Germany & England & Czech Republic & China	Pooled cohort	64209	39		Mortality	3	7
89	Golden et al. 2019	Bladder and other urinary organs cancer	0	0	1	1	Miner	M/F	SMR	2	0.75	0.39	1.31					USA	Cohort	2514	12		Mortality	4	8
99	Silver et al. 2013	Bladder and other urinary organs cancer	0	0	1	1	Miner	M	SMR	2	1.15	0.64	1.89					USA	Cohort	3633	15		Mortality	4	8	Hourly
99	Silver et al. 2013	Bladder and other urinary organs cancer	0	0	1	1	Miner	M	SMR	2	1	0.37	2.17					USA	Cohort	1818	6		Mortality	4	8	Salaried
99	Silver et al. 2013	Bladder and other urinary organs cancer	0	0	1	1	Miner	F	SMR	2	0	0	23.7					USA	Cohort	183	0		Mortality	4	8	Hourly
99	Silver et al. 2013	Bladder and other urinary organs cancer	0	0	1	1	Miner	F	SMR	2	5.13	1.06	15					USA	Cohort	769	3		Mortality	4	8	Salaried
86	Richardson et al. 2021	Bladder and other urinary organs cancer	0	0	1	1	Miner	M	SMR	1	0.85	0.77	0.94					USA & Canada & France & Germany & Czech Republic	Pooled cohort	118329	421		Mortality	4	9
20	Kelly-Reif et al. 2022	Kidney and other organs cancer	0	0	1	1	Miner	M	SMR	1	1	0.69	1.31					Czech Republic	Cohort	16434	41		Mortality	3	7
94	Golden et al. 2021	Kidney cancer	0	0	1	1	Miner	M	SMR	0	0.91	0.62	1.21					USA & Canada	Pooled cohort	11059	37		Mortality	3	6	Male
86	Richardson et al. 2021	Kidney cancer	0	0	1	1	Miner	M	SMR	1	0.96	0.87	1.06					USA & Canada & France & Germany & Czech Republic	Pooled cohort	118329	392		Mortality	4	9
35	Darby et al. 1995	Kidney cancer	0	0	1	1	Miner	M	SMR	1	0.91	0.66	1.22					USA & Canada & France & Germany & England & Czech Republic & China	Pooled cohort	64209	44		Mortality	3	7
122	Cocco et al. 1994	Kidney and other organs cancer	0	0	1	1	Miner	M	SMR	1	1.28	0.52	2.64					Italy	Cohort	4740	7		Mortality	3	7
139	Zablostska et al. 2013	Kidney cancer	0	0	1	1	Miner	M	SMR	2	0.87	0.32	1.89	0.93				Canada	Cohort	2645	6		Mortality	3	7
55	Schubauer- Berigan et al. 2009	Bone cancer	0	0	1	1	Miner	M	SMR	2	3.91	0.81	11.4					USA	Cohort	3255	3		Mortality	3	7	Whites
13	Navaranjan et al. 2016	Bone cancer	0	0	1	1	Miner	M	SMR	1	0.72	0.23	1.69					Canada	Cohort	28546	NA		Mortality	3	6
95	Boice et al. 2008	Bone cancer	0	0	1	1	Miner	M/F	SMR	1	0	0	9.87					USA	Cohort	2745	0		Mortality	3	8
35	Darby et al. 1995	Bone cancer	0	0	1	1	Miner	M	SMR	1	1.04	0.5	1.91					USA & Canada & France & Germany & England & Czech Republic & China	Pooled cohort	64209	10		Mortality	3	7
89	Golden et al. 2019	Bone cancer	0	0	1	1	Miner	M/F	SMR	2	1.75	0.2	6.32					USA	Cohort	2514	2		Mortality	4	8
30	Kreuzer et al. 2021	Bone cancer	0	0	1	1	Miner	M	SMR	1	0.61	0.28	1.16					Germany	Cohort	35204	9		Mortality	3	6
55	Schubauer- Berigan et al. 2009	Bone cancer	0	0	1	1	Miner	M	SMR	2	0	0	32.4					USA	Cohort	3255	0		Mortality	3	7	American Indians
55	Schubauer- Berigan et al. 2009	Breast cancer	0	0	1	1	Miner	M	SMR	2	2.6	0.07	14.5					USA	Cohort	3255	1		Mortality	3	7	Whites
13	Navaranjan et al. 2016	Breast cancer	0	0	1	1	Miner	M	SMR	1	0.6	0.07	2.16					Canada	Cohort	28546	NA		Mortality	3	6
95	Boice et al. 2008	Breast cancer	0	0	1	1	Miner	M/F	SMR	1	0.9	0.11	3.25					USA	Cohort	2745	2		Mortality	3	8
20	Kelly-Reif et al. 2022	Connective and soft tissue cancer	0	0	1	1	Miner	M	SMR	1	1.07	0	2.28					Czech Republic	Cohort	16434	3		Mortality	3	7
13	Navaranjan et al. 2016	Connective and soft tissue cancer	0	0	1	1	Miner	M	SMR	1	0.62	0.27	1.22					Canada	Cohort	28546	8		Mortality	3	6
89	Golden et al. 2019	Connective and soft tissue cancer	0	0	1	1	Miner	M/F	SMR	2	1.23	0.25	3.59					USA	Cohort	2514	3		Mortality	4	8
30	Kreuzer et al. 2021	Connective and soft tissue cancer	0	0	1	1	Miner	M	SMR	1	0.74	0.4	1.23					Germany	Cohort	35204	14		Mortality	3	6
35	Darby et al. 1995	Connective and soft tissue cancer	0	0	1	1	Miner	M	SMR	1	0.82	0.27	1.91					USA & Canada & France & Germany & England & Czech Republic & China	Pooled cohort	64209	5		Mortality	3	7
4	Kelly-Reif et al. 2022	COPD	0	0	0	0	Miner	M	SMR	2	1.85	1.63	2.09					USA	Cohort	4021	254		Mortality	3	8
86	Richardson et al. 2021	COPD	0	0	0	0	Miner	M	SMR	1	0.98	0.93	1.02					USA & Canada & France & Germany & Czech Republic	Pooled cohort	118329	1729		Mortality	4	9
99	Silver et al. 2013	COPD	0	0	0	0	Miner	M	SMR	2	1.01	0.81	1.25					USA	Cohort	3633	87		Mortality	4	8	Hourly
99	Silver et al. 2013	COPD	0	0	0	0	Miner	M	SMR	2	0.43	0.25	0.69					USA	Cohort	1818	17		Mortality	4	8	Salaried
99	Silver et al. 2013	COPD	0	0	1	1	Miner	F	SMR	2	0	0	2.15					USA	Cohort	183	0		Mortality	4	8	Hourly
99	Silver et al. 2013	COPD	0	0	0	0	Miner	F	SMR	2	1.29	0.64	2.31					USA	Cohort	769	11		Mortality	4	8	Salaried
4	Kelly-Reif et al. 2022	Asthma	0	0	0	0	Miner	M	SMR	2	1.97	0.98	3.53					USA	Cohort	4021	11		Mortality	3	8
95	Boice et al. 2008	Bronchitis and emphysema and asthma	0	0	0	0	Miner	M/F	SMR	1	1.78	1.24	2.48					USA	Cohort	2745	35		Mortality	3	8
89	Golden et al. 2019	Bronchitis and emphysema and asthma	0	0	0	0	Miner	M/F	SMR	2	0.85	0.65	1.1					USA	Cohort	2514	57		Mortality	4	8
20	Kelly-Reif et al. 2022	COPD and allied conditions including Asthma	0	0	0	0	Miner	M	SMR	1	0.84	0.67	1.01					Czech Republic	Cohort	16434	96		Mortality	3	7
139	Zablostska et al. 2013	COPD and allied conditions including Asthma	0	0	0	0	Miner	M	SMR	2	0.58	0.37	0.85					Canada	Cohort	2645	25		Mortality	3	7
20	Kelly-Reif et al. 2022	IHD/CHD	0	0	0	0	Miner	M	SMR	1	0.79	0.73	0.85					Czech Republic	Cohort	16434	737		Mortality	3	7
94	Golden et al. 2021	IHD/CHD	0	0	0	0	Miner	M	SMR	0	1	0.95	1.05					USA & Canada	Pooled cohort	1596	37		Mortality	3	6	Male
94	Golden et al. 2021	IHD/CHD	0	0	0	0	Miner	F	SMR	0	0.89	0.66	1.12					USA & Canada	Pooled cohort	1344	57		Mortality	3	6	Female
86	Richardson et al. 2021	IHD/CHD	0	0	0	0	Miner	M	SMR	1	0.92	0.91	0.94					USA & Canada & France & Germany & Czech Republic	Pooled cohort	118329	9457		Mortality	4	9
108	Veiga et al. 2006	IHD/CHD	0	0	0	0	Miner	M	SMR	1	0.97	0.76	1.26					Brazil	Cohort	2856	59		Mortality	3	7
32	Ahlman et al. 1991	IHD/CHD	0	0	0	0	Miner	M	SMR	1	1.99	NA	NA	0.001				Finland	Cohort	597	44	22.1	Mortality	3	6
34	Hodgson et al. 1990	IHD/CHD	0	0	0	0	Miner	M	SMR	1	1.08	NA	NA	0.06				UK	Cohort	3010	208	193.1	Mortality	3	6
55	Schubauer- Berigan et al. 2009	Breast cancer	0	0	1	1	Miner	M	SMR	2	0	0	46.3					USA	Cohort	3255	0		Mortality	3	7	Whites
55	Schubauer- Berigan et al. 2009	CeVD	0	0	0	0	Miner	M	SMR	2	0.98	0.78	1.23					USA	Cohort	3255	78		Mortality	3	7	Whites
55	Schubauer- Berigan et al. 2009	CeVD	0	0	0	0	Miner	M	SMR	2	0.53	0.29	0.9					USA	Cohort	767	14		Mortality	3	7	American Indians
20	Kelly-Reif et al. 2022	CeVD	0	0	0	0	Miner	M	SMR	1	0.35	0.29	0.41					Czech Republic	Cohort	16434	148		Mortality	3	7
13	Navaranjan et al. 2016	CeVD	0	0	0	0	Miner	M	SMR	1	0.76	0.68	0.84					Canada	Cohort	28546	315		Mortality	3	6
12	Rage et al. 2018	CeVD	0	0	0	0	Miner	M	SMR	0	0.96	0.78	1.16					France	Cohort	5400	105		Mortality	3	6
94	Golden et al. 2021	CeVD	0	0	0	0	Miner	M	SMR	0	0.91	0.81	1.01					USA & Canada	Pooled cohort	11059	310		Mortality	3	6	Male
94	Golden et al. 2021	CeVD	0	0	0	0	Miner	F	SMR	0	0.73	0.38	1.08					USA & Canada	Pooled cohort	1344	17		Mortality	3	6	Female
95	Boice et al. 2008	CeVD	0	0	0	0	Miner	M/F	SMR	1	0.98	0.67	1.38					USA	Cohort	2745	32		Mortality	3	8
108	Veiga et al. 2006	CeVD	0	0	0	0	Miner	M	SMR	1	0.71	0.71	1.18					Brazil	Cohort	2856	61		Mortality	3	7
30	Kreuzer et al. 2021	CeVD	0	0	0	0	Miner	M	SMR	1	1.33	1.26	1.41					Germany	Cohort	35204	1335		Mortality	3	6
55	Schubauer- Berigan et al. 2009	Hypertension	0	0	0	0	Miner	M	SMR	2	0.48	0.19	1.02					USA	Cohort	3255	7		Mortality	3	7	Whites
55	Schubauer- Berigan et al. 2009	Hypertension	0	0	0	0	Miner	M	SMR	2	0.37	0.08	1.07					USA	Cohort	767	3		Mortality	3	7	American Indians
108	Veiga et al. 2006	Hypertension	0	0	0	0	Miner	M	SMR	1	1.02	0.56	1.76					Brazil	Cohort	2856	12		Mortality	3	7
139	Zablostska et al. 2013	Hypertension	0	0	0	0	Miner	M	SMR	2	2.67	1.42	4.57					Canada	Cohort	2645	13		Mortality	3	7
20	Kelly-Reif et al. 2022	All CVD	0	0	0	0	Miner	M	SMR	1	0.93	0.89	0.98					Czech Republic	Cohort	16434	1536		Mortality	3	7
86	Richardson et al. 2021	All CVD	0	0	0	0	Miner	M	SMR	1	0.88	0.86	0.89					USA & Canada & France & Germany & Czech Republic	Pooled cohort	118329	16921		Mortality	4	9
108	Veiga et al. 2006	All CVD	0	0	0	0	Miner	M	SMR	1	1	0.86	1.17					Brazil	Cohort	2856	167		Mortality	3	7
122	Cocco et al. 1994	All CVD	0	0	0	0	Miner	M	SMR	1	0.63	0.56	0.72					Italy	Cohort	4740	258		Mortality	3	7
32	Ahlman et al. 1991	All CVD	0	0	0	0	Miner	M	SMR	1	1.78	NA	NA	0.001				Finland	Cohort	597	55	30.8	Mortality	3	6
139	Zablostska et al. 2013	All CVD	0	0	0	0	Miner	M	SMR	2	1.08	0.99	1.18	0.08				Canada	Cohort	2645	514		Mortality	3	7
55	Schubauer- Berigan et al. 2009	Diabetes mellitus	0	0	0	0	Miner	M	SMR	2	1.1	0.75	1.55					USA	Cohort	3255	32		Mortality	3	7	Whites
55	Schubauer- Berigan et al. 2009	Diabetes mellitus	0	0	0	0	Miner	M	SMR	2	1.16	0.74	1.73					USA	Cohort	767	24		Mortality	3	7	American Indians
20	Kelly-Reif et al. 2022	Diabetes mellitus	0	0	0	0	Miner	M	SMR	1	0.75	0.5	1					Czech Republic	Cohort	16434	34		Mortality	3	7
139	Zablostska et al. 2013	Diabetes mellitus	0	0	0	0	Miner	M	SMR	2	0.72	0.39	1.21	0.26				Canada	Cohort	2645	14		Mortality	3	7
95	Boice et al. 2008	Diabetes mellitus	0	0	0	0	Miner	M/F	SMR	1	1.2	0.74	1.86					USA	Cohort	2745	20		Mortality	3	8
108	Veiga et al. 2006	Diabetes mellitus	0	0	0	0	Miner	M	SMR	1	1.14	0.69	1.9					Brazil	Cohort	2856	15		Mortality	3	7
122	Cocco et al. 1994	Diabetes mellitus	0	0	0	0	Miner	M	SMR	1	0.38	0.17	0.72					Italy	Cohort	4740	9		Mortality	3	7
89	Golden et al. 2019	Diabetes mellitus	0	0	0	0	Miner	M/F	SMR	2	0.65	0.43	0.94					USA	Cohort	2514	27		Mortality	4	8
20	Kelly-Reif et al. 2022	Cirrhosis and other liver disease	0	0	0	0	Miner	M	SMR	1	0.94	0.74	1.13					Czech Republic	Cohort	16434	89		Mortality	3	7
86	Richardson et al. 2021	Cirrhosis and other liver disease	0	0	0	0	Miner	M	SMR	1	0.99	0.94	1.05					USA & Canada & France & Germany & Czech Republic	Pooled cohort	118329	1415		Mortality	4	9
108	Veiga et al. 2006	Cirrhosis and other liver disease	0	0	0	0	Miner	M	SMR	1	0.55	0.28	1.06					Brazil	Cohort	2856	9		Mortality	3	7
89	Golden et al. 2019	Cirrhosis and other liver disease	0	0	0	0	Miner	M/F	SMR	2	0.91	0.62	1.28					USA	Cohort	2514	32		Mortality	4	8
122	Cocco et al. 1994	Cirrhosis and other liver disease	0	0	0	0	Miner	M	SMR	1	0.57	0.41	0.76					Italy	Cohort	4740	46		Mortality	3	7
20	Kelly-Reif et al. 2022	Digestive disorders	0	0	0	0	Miner	M	SMR	1	0.94	0.8	1.09					Czech Republic	Cohort	16434	167		Mortality	3	7
139	Zablostska et al. 2013	Digestive disorders	0	0	0	0	Miner	M	SMR	2	0.96	0.69	1.3	0.88				Canada	Cohort	2645	42		Mortality	3	7
86	Richardson et al. 2021	Digestive disorders	0	0	0	0	Miner	M	SMR	1	0.93	0.89	0.96					USA & Canada & France & Germany & Czech Republic	Pooled cohort	118329	2480		Mortality	4	9
108	Veiga et al. 2006	Digestive disorders	0	0	0	0	Miner	M	SMR	1	0.53	0.32	0.87					Brazil	Cohort	2856	16		Mortality	3	7
122	Cocco et al. 1994	Digestive disorders	0	0	0	0	Miner	M	SMR	1	0.72	0.58	0.89					Italy	Cohort	4740	85		Mortality	3	7
20	Kelly-Reif et al. 2022	Mental and behavioral disorders	0	0	0	0	Miner	M	SMR	1	1.88	1.05	2.71					Czech Republic	Cohort	16434	20		Mortality	3	7
95	Boice et al. 2008	Mental and behavioral disorders	0	0	0	0	Miner	M/F	SMR	1	1.1	0.5	2.08					USA	Cohort	2745	9		Mortality	3	8
89	Golden et al. 2019	Mental and behavioral disorders	0	0	0	0	Miner	M/F	SMR	2	1.04	0.72	1.47					USA	Cohort	2514	33		Mortality	4	8
30	Kreuzer et al. 2021	Mental and behavioral disorders	0	0	0	0	Miner	M	SMR	1	0.81	0.7	0.94					Germany	Cohort	35204	191		Mortality	3	6
55	Schubauer- Berigan et al. 2009	Mental and behavioral disorders	0	0	0	0	Miner	M	SMR	2	1.54	0.9	2.47					USA	Cohort	3255	17		Mortality	3	7	Whites
33	Tomasek et al. 1994	Mental and behavioral disorders	0	0	0	0	Miner	M	SMR	1	5.18	NA	NA	0.001				Czech Republic	Cohort	4320	14	2.7	Mortality	3	7
20	Kelly-Reif et al. 2022	Nervous system and sense organs disorders	0	0	0	0	Miner	M	SMR	1	0.72	0.39	1.04					Czech Republic	Cohort	16434	19		Mortality	3	7
139	Zablostska et al. 2013	Nervous system and sense organs disorders	0	0	0	0	Miner	M	SMR	2	0.63	0.31	1.12	0.13				Canada	Cohort	2645	11		Mortality	3	7
95	Boice et al. 2008	Nervous system and sense organs disorders	0	0	0	0	Miner	M/F	SMR	1	1.6	1.01	2.39					USA	Cohort	2745	23		Mortality	3	8
89	Golden et al. 2019	Nervous system and sense organs disorders	0	0	0	0	Miner	M/F	SMR	2	1.14	0.89	1.43					USA	Cohort	2514	72		Mortality	4	8
30	Kreuzer et al. 2021	Nervous system and sense organs disorders	0	0	0	0	Miner	M	SMR	1	0.73	0.62	0.85					Germany	Cohort	35204	163		Mortality	3	6
55	Schubauer- Berigan et al. 2009	Mental and behavioral disorders	0	0	0	0	Miner	M	SMR	2	0	0	0.94					USA	Cohort	3255	0		Mortality	3	7	Whites
55	Schubauer- Berigan et al. 2009	Nervous system and sense organs disorders	0	0	0	0	Miner	M	SMR	2	1.02	0.7	1.44					USA	Cohort	3255	32		Mortality	3	7	Whites
55	Schubauer- Berigan et al. 2009	Nervous system and sense organs disorders	0	0	0	0	Miner	M	SMR	2	1.32	0.63	2.43					USA	Cohort	767	10		Mortality	3	7	American Indians
139	Zablostska et al. 2013	Lip cancer	0	0	1	1	Miner	M/F	SIR	1	0.82	0.27	1.91	0.85				Canada	Cohort	3000	5		Incidence	3	7
49	Zablostska et al. 2014	Hodgkin lymphoma	0	1	0	1	Miner	M	SIR	2	0.93	0.51	1.57	0.935				Canada	Cohort	15366	14		Incidence	3	7
49	Zablostska et al. 2014	Leukemia	1	1	0	1	Miner	M	SIR	2	0.79	0.59	1.03	0.088				Canada	Cohort	15366	53		Incidence	3	7
49	Zablostska et al. 2014	Multiple myeloma	0	1	0	1	Miner	M	SIR	2	0.65	0.4	1.01	0.055				Canada	Cohort	15366	20		Incidence	3	7
28	Darby et al. 1995	Nose cancer	0	0	1	1	Miner	M	SMR	1	0	0	9.46					Sweden	Cohort	1294	0		Mortality	3	5
44	Tomasek et al. 1993	Nose cancer	0	0	1	1	Miner	M	SMR	1	1.7	0.02	9.34					Czech Republic	Cohort	4320	1		Mortality	3	7
28	Darby et al. 1995	Laryngeal cancer	0	0	1	1	Miner	M	SMR	1	0	0	6.47					Sweden	Cohort	1294	0		Mortality	3	5
28	Darby et al. 1995	Pharyngeal cancer	0	0	1	1	Miner	M	SMR	1	0	0	3.02					Sweden	Cohort	1294	0		Mortality	3	5
28	Darby et al. 1995	Salivary gland cancer	0	0	1	1	Miner	M	SMR	1	0	0	23.06					Sweden	Cohort	1294	0		Mortality	3	5
28	Darby et al. 1995	Tongue and mouth cancer	0	0	1	1	Miner	M	SMR	1	0	0	6.36					Sweden	Cohort	1294	0		Mortality	3	5
44	Tomasek et al. 1993	Tongue and mouth cancer	0	0	1	1	Miner	M	SMR	1	0.7	0.14	2.03					Czech Republic	Cohort	4320	3		Mortality	3	7
28	Darby et al. 1995	Stomach cancer	0	0	1	1	Miner	M	SMR	1	1.45	1.04	1.98					Sweden	Cohort	1294	40		Mortality	3	5
34	Hodgson et al. 1990	Stomach cancer	0	0	1	1	Miner	M	SMR	1	1.41	NA	NA	0.06				UK	Cohort	3010	27	19.1	Mortality	3	6
28	Darby et al. 1995	Esophagus cancer	0	0	1	1	Miner	M	SMR	1	1.36	0.37	3.47					Sweden	Cohort	1294	4		Mortality	3	5
28	Darby et al. 1995	Liver cancer	0	0	1	1	Miner	M	SMR	1	1.93	0.83	3.81					Sweden	Cohort	1294	8		Mortality	3	5
44	Tomasek et al. 1993	Liver cancer	0	0	1	1	Miner	M	SMR	1	1.67	1.04	2.52					Czech Republic	Cohort	4320	22		Mortality	3	7
44	Tomasek et al. 1993	Gallbladder cancer	0	0	1	1	Miner	M	SMR	1	2.26	1.16	3.94					Czech Republic	Cohort	4320	12		Mortality	3	7
28	Darby et al. 1995	Gallbladder cancer	0	0	1	1	Miner	M	SMR	1	1.41	0.29	4.12					Sweden	Cohort	1294	3		Mortality	3	5
89	Golden et al. 2019	Liver and gallbladder cancer	0	0	1	1	Miner	M/F	SMR	2	0.5	0.18	1.08					USA	Cohort	2514	6		Mortality	4	8
28	Darby et al. 1995	Rectal cancer	0	0	1	1	Miner	M	SMR	1	1.94	1.03	3.31					Sweden	Cohort	1294	13		Mortality	3	5
28	Darby et al. 1995	Intestine cancer	0	0	1	1	Miner	M	SMR	1	0.88	0.4	1.67					Sweden	Cohort	1294	9		Mortality	3	5
139	Zablostska et al. 2013	Colon cancer	0	0	1	1	Miner	M	SMR	2	0.82	0.52	1.25	0.42				Canada	Cohort	2645	22		Mortality	3	7
45	Kreuzer et al. 2015	Colon cancer	0	0	1	1	Miner	M	SMR	1	0.66	0.38	0.94					Germany	Cohort	4054	21		Mortality	3	6
28	Darby et al. 1995	Thyroid cancer	0	0	1	1	Miner	M	SMR	1	0	0	4.5					Sweden	Cohort	1294	0		Mortality	3	5
44	Tomasek et al. 1993	Thyroid cancer	0	0	1	1	Miner	M	SMR	1	0	0	3.42					Czech Republic	Cohort	4320	0		Mortality	3	7
28	Darby et al. 1995	Prostate cancer	0	0	1	1	Miner	M	SMR	1	1.2	0.81	1.73					Sweden	Cohort	1294	29		Mortality	3	5
28	Darby et al. 1995	Bladder and other urinary organs cancer	0	0	1	1	Miner	M	SMR	1	0.98	0.32	2.29					Sweden	Cohort	1294	5		Mortality	3	5
28	Darby et al. 1995	Kidney cancer	0	0	1	1	Miner	M	SMR	1	0.85	0.31	1.85					Sweden	Cohort	1294	6		Mortality	3	5
89	Golden et al. 2019	Kidney cancer	0	0	1	1	Miner	M/F	SMR	2	1.04	0.55	1.77					USA	Cohort	2514	13		Mortality	4	8
99	Silver et al. 2013	Kidney cancer	0	0	1	1	Miner	M	SMR	2	0.95	0.49	1.66					USA	Cohort	3633	12		Mortality	4	8	Hourly
99	Silver et al. 2013	Kidney cancer	0	0	1	1	Miner	M	SMR	2	0.49	0.1	1.44					USA	Cohort	1818	3		Mortality	4	8	Salaried
99	Silver et al. 2013	Kidney cancer	0	0	1	1	Miner	F	SMR	2	0	0	18.2					USA	Cohort	183	0		Mortality	4	8	Hourly
99	Silver et al. 2013	Kidney cancer	0	0	1	1	Miner	F	SMR	2	2.99	0.62	8.75					USA	Cohort	769	3		Mortality	4	8	Salaried
28	Darby et al. 1995	Bone cancer	0	0	1	1	Miner	M	SMR	1	0	0	4.19					Sweden	Cohort	1294	0		Mortality	3	5
44	Tomasek et al. 1993	Bone cancer	0	0	1	1	Miner	M	SMR	1	0.69	0.08	2.48					Czech Republic	Cohort	4320	2		Mortality	3	7
28	Darby et al. 1995	Connective and soft tissue cancer	0	0	1	1	Miner	M	SMR	1	0	0	7.53					Sweden	Cohort	1294	0		Mortality	3	5
44	Tomasek et al. 1993	Connective and soft tissue cancer	0	0	1	1	Miner	M	SMR	1	2.11	0.23	7.56					Czech Republic	Cohort	4320	2		Mortality	3	7
89	Golden et al. 2019	IHD/CHD	0	0	0	0	Miner	M/F	SMR	2	0.92	0.84	1					USA	Cohort	2514	521		Mortality	4	8
89	Golden et al. 2019	CeVD	0	0	0	0	Miner	M/F	SMR	2	1.03	0.85	1.24					USA	Cohort	2514	114		Mortality	4	8
139	Zablostska et al. 2013	CeVD	0	0	0	0	Miner	M	SMR	2	1.03	0.81	1.3	0.83				Canada	Cohort	2645	22		Mortality	3	7
89	Golden et al. 2019	All heart disease	0	0	0	0	Miner	M/F	SMR	2	0.89	0.82	0.96					USA	Cohort	2514	648		Mortality	4	8
28	Darby et al. 1995	Testis cancer	0	0	1	1	Miner	M	SMR	1	0	0	19.42					Sweden	Cohort	1294	0		Mortality	3	5
44	Tomasek et al. 1993	Testis cancer	0	0	1	1	Miner	M	SMR	1	1.1	0.01	6.05					Czech Republic	Cohort	4320	1		Mortality	3	7
28	Darby et al. 1995	Brain and CNS cancer	0	0	1	1	Miner	M	SMR	1	2.22	0.89	4.58					Sweden	Cohort	1294	7		Mortality	3	5
89	Golden et al. 2019	Brain and CNS cancer	0	0	0	0	Miner	M/F	SMR	2	1.85	1.16	2.8					USA	Cohort	2514	22		Mortality	4	8
28	Darby et al. 1995	Malignant melanoma	0	0	1	1	Miner	M	SMR	1	0	0	2.82					Sweden	Cohort	1294	0		Mortality	3	5
44	Tomasek et al. 1993	Malignant melanoma	0	0	1	1	Miner	M	SMR	1	1.75	0.64	3.79					Czech Republic	Cohort	4320	6		Mortality	3	7
44	Tomasek et al. 1993	NM Skin cancer	0	0	1	1	Miner	M	SMR	1	1.36	0.15	4.88					Czech Republic	Cohort	4320	2		Mortality	3	7
28	Darby et al. 1995	NM Skin cancer	0	0	1	1	Miner	M	SMR	1	7.14	0.87	25.8					Sweden	Cohort	1294	2		Mortality	3	5
44	Tomasek et al. 1993	Myeloid leukemia	0	0	1	1	Miner	M	SMR	1	1.03	0.21	3					Czech Republic	Cohort	4320	3		Mortality	3	7
28	Darby et al. 1995	Hodgkin lymphoma	0	1	0	1	Miner	M	SMR	1	2.7	0.74	6.92					Sweden	Cohort	1294	4		Mortality	3	5
28	Darby et al. 1995	Non-Hodgkin lymphoma	0	1	0	1	Miner	M	SMR	1	0.76	0.16	2.22					Sweden	Cohort	1294	3		Mortality	3	5
89	Golden et al. 2019	Non-Hodgkin lymphoma	0	1	0	1	Miner	M/F	SMR	2	1.34	0.87	1.98					USA	Cohort	2514	25		Mortality	4	8
99	Silver et al. 2013	Non-Hodgkin lymphoma	0	1	0	1	Miner	M	SMR	2	0.97	0.58	1.54					USA	Cohort	3633	18		Mortality	4	8	Hourly
99	Silver et al. 2013	Non-Hodgkin lymphoma	0	1	0	1	Miner	M	SMR	2	1.33	0.69	2.32					USA	Cohort	1818	12		Mortality	4	8	Salaried
99	Silver et al. 2013	Non-Hodgkin lymphoma	0	1	0	1	Miner	F	SMR	2	4.41	0.53	16					USA	Cohort	183	2		Mortality	4	8	Hourly
99	Silver et al. 2013	Non-Hodgkin lymphoma	0	1	0	1	Miner	F	SMR	2	0	0	1.71					USA	Cohort	769	0		Mortality	4	8	Salaried
99	Silver et al. 2013	Leukemia	1	1	0	1	Miner	M	SMR	2	0.92	0.54	1.48					USA	Cohort	3633	17		Mortality	4	8	Hourly
99	Silver et al. 2013	Leukemia	1	1	0	1	Miner	M	SMR	2	1.71	0.95	2.81					USA	Cohort	1818	15		Mortality	4	8	Salaried
99	Silver et al. 2013	Leukemia	1	1	0	1	Miner	F	SMR	2	0	0	9.23					USA	Cohort	183	0		Mortality	4	8	Hourly
99	Silver et al. 2013	Leukemia	1	1	0	1	Miner	F	SMR	2	1.61	0.33	4.7					USA	Cohort	769	3		Mortality	4	8	Salaried
28	Darby et al. 1995	Leukemia	1	1	0	1	Miner	M	SMR	1	1.05	0.39	2.3					Sweden	Cohort	1294	6		Mortality	3	5
89	Golden et al. 2019	Leukemia	1	1	0	1	Miner	M/F	SMR	2	1.15	0.73	1.73					USA	Cohort	2514	23		Mortality	4	8
34	Hodgson et al. 1990	Leukemia	1	1	0	1	Miner	M	SMR	1	1.73	NA	NA	0.06				UK	Cohort	3010	7	4	Mortality	3	6
13	Navaranjan et al. 2016	Non-Hodgkin lymphoma	0	1	0	1	Miner	M/F	SIR	1	0.84	0.72	0.98					Canada	Cohort	28959	163		Incidence	3	6
89	Golden et al. 2019	Multiple myeloma	0	1	0	1	Miner	M/F	SMR	2	0.71	0.26	1.54					USA	Cohort	2514	6		Mortality	4	8
28	Darby et al. 1995	Multiple myeloma	0	1	0	1	Miner	M	SMR	1	1.92	0.77	3.96					Sweden	Cohort	1294	7		Mortality	3	5
28	Darby et al. 1995	Pancreatic cancer	0	0	1	1	Miner	M	SMR	1	0.59	0.24	1.21					Sweden	Cohort	1294	7		Mortality	3	5
45	Kreuzer et al. 2015	Bladder cancer	0	0	1	1	Miner	M	SMR	1	1.03	0.58	1.48					Germany	Cohort	4054	20		Mortality	3	6
99	Silver et al. 2013	Multiple myeloma	0	1	0	1	Miner	M	SMR	2	1.44	0.75	2.52					USA	Cohort	3633	12		Mortality	4	8	Hourly
99	Silver et al. 2013	Multiple myeloma	0	1	0	1	Miner	M	SMR	2	1.82	0.73	3.75					USA	Cohort	1818	7		Mortality	4	8	Salaried
99	Silver et al. 2013	Multiple myeloma	0	1	0	1	Miner	F	SMR	2	0	0	17.7					USA	Cohort	183	0		Mortality	4	8	Hourly
99	Silver et al. 2013	Multiple myeloma	0	1	0	1	Miner	F	SMR	2	0	0	3.96					USA	Cohort	769	0		Mortality	4	8	Salaried
45	Kreuzer et al. 2015	Gallbladder cancer	0	0	1	1	Miner	M	SMR	1	0.84	0.17	1.51					Germany	Cohort	4054	6		Mortality	3	6
45	Kreuzer et al. 2015	CeVD	0	0	0	0	Miner	M	SMR	1	1.15	0.97	1.32					Germany	Cohort	4054	159		Mortality	3	6
87	Roscoe et al. 1997	Emphysema	0	0	0	0	Miner	M	SMR	2	2.5	1.9	3.2					USA	Cohort	3238	56		Mortality	3	8	Whites
64	Villeneuve et al. 2023	All CVD	0	0	0	0	Miner	M	SMR		0.82	0.74	0.91					Canada	Cohort	2050	480		Mortality

## Sheet: Rcode DM Df_Metaanalyse_SIR_SMR
	############### Datamanagement##################
	## Clean env
	rm(list = ls())
	library(readxl)
	library(data.table)
	require(dplyr)
	#load data frame
	df = read.csv2("Df_Metaanalyse_SIR_SMR.csv", na.strings = c("","NA")) %>% data.table
	## Create a new unique ID variable
	df$ID = c(1:398)
	df = df[, c(28, 1:27)]
	str(df)
	### Define the correct format for variables
	df$ID = as.factor(df$ID)
	df$Article_number = as.factor(df$Article_number)
	df$Disease = as.factor(df$Disease)
	df$Leukemia = factor(df$Leukemia, levels = c(0,1), labels = c("No","Yes"))
	df$Lymphohematopoetic = factor(df$Lymphohematopoetic, levels = c(0,1), labels = c("No","Yes"))
	df$Solid_Cancer = factor(df$Solid_Cancer, levels = c(0,1), labels = c("No","Yes"))
	df$All_cancer = factor(df$All_cancer, levels = c(0,1), labels = c("No","Yes"))
	df$Population = as.factor(df$Population)
	df$Sexe = factor(df$Sexe, levels = c("M/F","M","F"), labels = c("Both sex","Male","Female"))
	df$Measure_effect = as.factor(df$Measure_effect)
	df$Adjustment = factor(df$Adjustment, levels = c(0,1,2), labels = c("No","weak","good"))
	df$Region = as.factor(df$Region)
	df$Design = as.factor(df$Design)
	df$Sample_size = as.numeric(df$Sample_size)
	df$Cases = as.numeric(df$Cases)
	df$Outcome = as.factor(df$Outcome)
	df$UNSCEAR = factor(df$UNSCEAR, levels = c(1,2,3,4), c("Very low","Low","Moderate","High"))
	df$Subpopulation = as.factor(df$Subpopulation)
	str(df)
	## Identified studies where at least onethe bounds of the 95%CI are missed
	df2 = df[is.na(Lower_I) | is.na(Upper_I),]### 6 studies
	#### Estimation of the lower bound of the 95%CI
	df$Lower_F = ifelse(is.na(df$Lower_I),
	(((sqrt(df$Cases))-(qnorm(1-0.05/2)*0.5))^2)/(df$Expected_cases),
	df$Lower_I)
	#### Estimation of the upper bound of the 95%CI
	df$Upper_F = ifelse(is.na(df$Upper_I),
	(((sqrt(df$Cases))+(qnorm(1-0.05/2)*0.5))^2)/(df$Expected_cases),
	df$Upper_I)
	df$Estimate_F = df$Estimate_I
	### check for non coherent 95%CI
	df3 = df[Lower_F > Upper_F,] ### none study
	df4 = df[Lower_F > Estimate_F,] ### There is 1 study where lower bound is high than the point estimate
	df5 = df[Lower_F == Upper_F,] ## none study
	df6 = df[Lower_F == Estimate_F,] ## 27 studies concerned where lower bound of the 95%CI IS equal to the point estimate
	## Those are the initial information provided in the studies
	df7 = df[Upper_F == Estimate_F,] ## none study
	#### Reestimation of the lower bound of the 95%CI of the study where the lower bound is high than the point estimate
	df$Lower_F = ifelse(df$Lower_F > df$Estimate_F,
	((((sqrt(df$Cases))-(qnorm(1-0.05/2)*0.5))^2)/(df$Expected_cases)),
	df$Lower_F)
	df8 = df[Lower_F > Estimate_F,] ### No more study
	#### Save the new data bases
	write.csv2(df, "Radon_health_effects_SIR_SMR.csv", row.names = F)

## Sheet: R code Meta-analysis of SIRs
		############### Metaanalyses for SIR and SMR ##################
		## Clean env
		rm(list = ls())
		library(data.table)
		require(dplyr)
		library(meta)
		library(metafor)
		#load data frame
		df_meta= read.csv2("Radon_health_effects_SIR_SMR.csv") %>% data.table
		###Estimation of the coef beta through the natural log of the point estimate
		df_meta$logrr = log(df_meta$Estimate_F)
		##Estimation of the standard error of the coef
		df_meta$Se_logrr = (log(df_meta$Upper_F) - log(df_meta$Estimate_F))/qnorm(1-0.05/2)
		##Identifiy studies where the point estimate equal zero
		df2 = df_meta[Estimate_F == 0,]##26 studies
		df3 = df2[Sexe =="Female",] ## Among them 10 data on women
		### Exclusion of studies where the estimated SIR or SMR is zero
		df_meta= df_meta[Estimate_F != 0,]
		################################################################################
		####################### Incidence data among miner (SIR) #######################
		################################################################################
		###Selection of studies on leukemia
		df_meta.miner.inc.leuk = df_meta[df_meta$Article_number %in% c(13,20,49)&
		df_meta$Population == "Miner" &
		df_meta$Outcome == "Incidence" &
		df_meta$Disease == "Leukemia",]## SIR
		### Metaanalyse on leukemia using Dersimonia and Lair method
		meta_miner.inc.leuk.DL = metagen(TE = logrr, seTE = Se_logrr, studlab=paste(Study),
		data=df_meta.miner.inc.leuk, comb.fix=FALSE,
		comb.random = TRUE,method.tau="DL",hakn=FALSE,
		n.e = Sample_size, n.c = Cases,
		prediction = TRUE,sm="RR", title = "Leukemia incidence among miners")
		summary(meta_miner.inc.leuk.DL)
		forest(meta_miner.inc.leuk.DL, leftcols = c("studlab", "n.e"))
		### Metaanalyse on leukemia using comb.fixed method MH
		meta_miner.inc.leuk.MH = metagen(TE = logrr, seTE = Se_logrr, studlab=paste(Study),
		data=df_meta.miner.inc.leuk, comb.fix=TRUE,
		comb.random = FALSE, hakn=FALSE,
		n.e = Sample_size, n.c = Cases, method.tau = "DL",
		prediction = TRUE,sm="RR", title = "Leukemia incidence among miners")
		summary(meta_miner.inc.leuk.MH)
		###Selection of studies on Lymphoma incidence
		df_meta.miner.inc.lymp = df_meta[df_meta$Article_number %in% c(13,20,49)&
		df_meta$Population == "Miner" &
		df_meta$Outcome == "Incidence" &
		df_meta$Disease %in% c("Non-Hodgkin lymphoma",
		"Hodgkin lymphoma",
		"Lymphosarcoma and reticulosarcoma",
		"Other malignant neoplasms of lymphoid and histiocytic tissue"),]## SIR
		### Metaanalyse on lymphoma using Dersimonia and Lair method
		meta_miner.inc.lymp.DL = metagen(TE = logrr, seTE = Se_logrr, studlab=paste(Study),
		data=df_meta.miner.inc.lymp, comb.fix=FALSE,
		comb.random = TRUE,method.tau="DL",hakn=FALSE,
		n.e = Sample_size, n.c = Cases,
		prediction = TRUE,sm="RR",
		title = "Lymphoma incidence among miners")
		summary(meta_miner.inc.lymp.DL)
		forest(meta_miner.inc.lymp.DL, leftcols = c("studlab", "n.e"))
		### Metaanalyse on lymphoma using comb.fixed method MH
		meta_miner.inc.lymp.MH = metagen(TE = logrr, seTE = Se_logrr, studlab=paste(Study),
		data=df_meta.miner.inc.lymp, comb.fix=TRUE,
		comb.random = FALSE, hakn=FALSE,
		n.e = Sample_size, method.tau = "DL",
		prediction = TRUE,sm="RR",
		title = "Lymphoma incidence among miners")
		summary(meta_miner.inc.lymp.MH)
		###Selection of studies on Hodgkin lymphoma incidence
		df_meta.miner.inc.hlymp = df_meta[df_meta$Article_number %in% c(13,20,49)&
		df_meta$Population == "Miner" &
		df_meta$Outcome == "Incidence" &
		df_meta$Disease == "Hodgkin lymphoma",]## SIR
		### Metaanalyse on Hodgkin lymphoma using Dersimonia and Lair method
		meta_miner.inc.hlymp.DL = metagen(TE = logrr, seTE = Se_logrr, studlab=paste(Study),
		data=df_meta.miner.inc.hlymp, comb.fix=FALSE,
		comb.random = TRUE,method.tau="DL",hakn=FALSE,
		n.e = Sample_size, n.c = Cases,
		prediction = TRUE,sm="RR",
		title = "Hodgkin lymphoma incidence among miners")
		summary(meta_miner.inc.hlymp.DL)
		forest(meta_miner.inc.hlymp.DL, leftcols = c("studlab", "n.e"))
		### Metaanalyse on Hodgkin lymphoma using comb.fixed method MH
		meta_miner.inc.hlymp.MH = metagen(TE = logrr, seTE = Se_logrr, studlab=paste(Study),
		data=df_meta.miner.inc.hlymp, comb.fix=TRUE,
		comb.random = FALSE, hakn=FALSE,
		n.e = Sample_size, method.tau = "DL",
		prediction = TRUE,sm="RR",
		title = "Hodgkin lymphoma incidence among miners")
		summary(meta_miner.inc.hlymp.MH)
		###Selection of studies on Non-Hodgkin lymphoma incidence
		df_meta.miner.inc.nhlymp = df_meta[df_meta$Article_number %in% c(13,20,49)&
		df_meta$Population == "Miner" &
		df_meta$Outcome == "Incidence" &
		df_meta$Disease %in% c("Non-Hodgkin lymphoma",
		"Lymphosarcoma and reticulosarcoma",
		"Other malignant neoplasms of lymphoid and histiocytic tissue"),]## SIR
		### Metaanalyse on Non-Hodgkin lymphoma using Dersimonia and Lair method
		meta_miner.inc.nhlymp.DL = metagen(TE = logrr, seTE = Se_logrr, studlab=paste(Study),
		data=df_meta.miner.inc.nhlymp, comb.fix=FALSE,
		comb.random = TRUE,method.tau="DL",hakn=FALSE,
		n.e = Sample_size, n.c = Cases,
		prediction = TRUE,sm="RR",
		title = "Non-Hodgkin lymphoma incidence among miners")
		summary(meta_miner.inc.nhlymp.DL)
		forest(meta_miner.inc.nhlymp.DL, leftcols = c("studlab", "n.e"))
		### Metaanalyse on Non-Hodgkin lymphoma using comb.fixed method MH
		meta_miner.inc.nhlymp.MH = metagen(TE = logrr, seTE = Se_logrr, studlab=paste(Study),
		data=df_meta.miner.inc.nhlymp, comb.fix=TRUE,
		comb.random = FALSE, hakn=FALSE,
		n.e = Sample_size, method.tau = "DL",
		prediction = TRUE,sm="RR",
		title = "Non-Hodgkin lymphoma incidence among miners")
		summary(meta_miner.inc.nhlymp.MH)
		###Selection of studies on multiple myeloma incidence
		df_meta.miner.inc.myeloma = df_meta[df_meta$Article_number %in% c(13,20,49)&
		df_meta$Population == "Miner" &
		df_meta$Outcome == "Incidence" &
		df_meta$Disease == "Multiple myeloma",]## SIR
		### Metaanalyse on multiple myeloma using Dersimonia and Lair method
		meta_miner.inc.myeloma.DL = metagen(TE = logrr, seTE = Se_logrr, studlab=paste(Study),
		data=df_meta.miner.inc.myeloma, comb.fix=FALSE,
		comb.random = TRUE,method.tau="DL",hakn=FALSE,
		n.e = Sample_size, n.c = Cases,
		prediction = TRUE,sm="RR",
		title = "Multiple myeloma incidence among miners")
		summary(meta_miner.inc.myeloma.DL)
		forest(meta_miner.inc.myeloma.DL, leftcols = c("studlab", "n.e"))
		### Metaanalyse on multiple myeloma using comb.fixed method MH
		meta_miner.inc.myeloma.MH = metagen(TE = logrr, seTE = Se_logrr, studlab=paste(Study),
		data=df_meta.miner.inc.myeloma, comb.fix=TRUE,
		comb.random = FALSE, hakn=FALSE,
		n.e = Sample_size, method.tau = "DL",
		prediction = TRUE,sm="RR",
		title = "Multiple myeloma incidence among miners")
		summary(meta_miner.inc.myeloma.MH)
		###Selection of studies on lymphohematological cancer incidence
		df_meta.miner.inc.hema = df_meta[df_meta$Article_number %in% c(13,20,49) &
		df_meta$Population == "Miner" &
		df_meta$Outcome == "Incidence" &
		df_meta$Disease %in% c("Lymphohemato",
		"Leukemia",
		"Hodgkin lymphoma",
		"Non-Hodgkin lymphoma",
		"Multiple myeloma"),]## SIR
		### We need to exclude study 20 where disease is any other than lymphohematological cancer
		df_meta.miner.inc.hema = df_meta.miner.inc.hema[!(Article_number =="20"
		& Disease!="Lymphohemato"),]##SIR
		### Metaanalyse on lymphohematological cancer using Dersimonia and Lair method
		meta_miner.inc.hema.DL = metagen(TE = logrr, seTE = Se_logrr, studlab=paste(Study),
		data=df_meta.miner.inc.hema, comb.fix=FALSE,
		comb.random = TRUE,method.tau="DL",hakn=FALSE,
		n.e = Sample_size, n.c = Cases,
		prediction = TRUE,sm="RR",
		title = "Lymphohematological cancer incidence among miners")
		summary(meta_miner.inc.hema.DL)
		forest(meta_miner.inc.hema.DL, leftcols = c("studlab", "n.e"))
		### Metaanalyse on Lymphohematological cancer using comb.fixed method MH
		meta_miner.inc.hema.MH = metagen(TE = logrr, seTE = Se_logrr, studlab=paste(Study),
		data=df_meta.miner.inc.hema, comb.fix=TRUE,
		comb.random = FALSE, hakn=FALSE,
		n.e = Sample_size, method.tau = "DL",
		prediction = TRUE,sm="RR",
		title = "Lymphohematological cancer incidence among miners")
		summary(meta_miner.inc.hema.MH)
		###Selection of studies on Brain cancer incidence
		df_meta.miner.inc.brain = df_meta[df_meta$Article_number %in% c(20,139) &
		df_meta$Population == "Miner" &
		df_meta$Outcome == "Incidence" &
		df_meta$Disease == "Brain cancer",]## SIR
		### Metaanalysis on Brain cancer using Dersimonia and Lair method
		meta_miner.inc.brain.DL = metagen(TE = logrr, seTE = Se_logrr, studlab=paste(Study),
		data=df_meta.miner.inc.brain, comb.fix=FALSE,
		comb.random = TRUE,method.tau="DL",hakn=FALSE,
		n.e = Sample_size, n.c = Cases,
		prediction = TRUE,sm="RR",
		title = "Brain cancer incidence among miners")
		summary(meta_miner.inc.brain.DL)
		forest(meta_miner.inc.brain.DL, leftcols = c("studlab", "n.e"))
		### Metaanalyse on Brain cancer using Mantel & Haenszel method
		meta_miner.inc.brain.MH = metagen(TE = logrr, seTE = Se_logrr, studlab=paste(Study),
		data=df_meta.miner.inc.brain, comb.fix=TRUE,
		comb.random = FALSE, hakn=FALSE,
		n.e = Sample_size, method.tau = "DL",
		prediction = TRUE,sm="RR",
		title = "Brain cancer incidence among miners")
		summary(meta_miner.inc.brain.MH)
		###Selection of studies on brain and central nervous system cancer incidence
		df_meta.miner.inc.cns = df_meta[df_meta$Article_number %in% c(13,20,139) &
		df_meta$Population == "Miner" &
		df_meta$Outcome == "Incidence" &
		df_meta$Disease %in% c("Brain cancer",
		"Brain and CNS cancer"),]## SIR
		### We need to exclude study 139 where disease is brain cancer
		df_meta.miner.inc.cns = df_meta.miner.inc.cns[!(Article_number =="139"
		& Disease=="Brain cancer"),]##SIR
		### Metaanalysis on Brain and CNS cancer using Dersimonia and Lair method
		meta_miner.inc.cns.DL = metagen(TE = logrr, seTE = Se_logrr, studlab=paste(Study),
		data=df_meta.miner.inc.cns, comb.fix=FALSE,
		comb.random = TRUE,method.tau="DL",hakn=FALSE,
		n.e = Sample_size, n.c = Cases,
		prediction = TRUE,sm="RR",
		title = "Brain and CNS cancer incidence among miners")
		summary(meta_miner.inc.cns.DL)
		forest(meta_miner.inc.cns.DL, leftcols = c("studlab", "n.e"))
		### Metaanalyse on Brain and CNS cancer using Mantel & Haenszel method
		meta_miner.inc.cns.MH = metagen(TE = logrr, seTE = Se_logrr, studlab=paste(Study),
		data=df_meta.miner.inc.cns, comb.fix=TRUE,
		comb.random = FALSE, hakn=FALSE,
		n.e = Sample_size, method.tau = "DL",
		prediction = TRUE,sm="RR",
		title = "Brain and CNS cancer incidence among miners")
		summary(meta_miner.inc.cns.MH)
		###Selection of studies on Malignant melanoma incidence
		df_meta.miner.inc.mm = df_meta[df_meta$Article_number %in% c(13,20,139) &
		df_meta$Population == "Miner" &
		df_meta$Outcome == "Incidence" &
		df_meta$Disease == "Malignant melanoma",]# SIR
		### Metaanalyse on malignant melanoma using Dersimonian and Lair method
		meta_miner.inc.mm.DL=metagen(TE = logrr, seTE = Se_logrr, studlab=paste(Study),
		data=df_meta.miner.inc.mm, comb.fix=FALSE,
		comb.random = TRUE,method.tau="DL",hakn=FALSE,
		n.e = Sample_size, n.c = Cases,
		prediction = TRUE,sm="RR", title = "Malignant melanoma incidence among miners")
		summary(meta_miner.inc.mm.DL)
		forest(meta_miner.inc.mm.DL, leftcols = c("studlab", "n.e"))
		### Metaanalyse on malignant melanoma using comb.fixed method MH
		meta_miner.inc.mm.MH = metagen(TE = logrr, seTE = Se_logrr, studlab=paste(Study),
		data=df_meta.miner.inc.mm, comb.fix=TRUE,
		comb.random = FALSE, hakn=FALSE,
		n.e = Sample_size, method.tau = "DL",
		prediction = TRUE,sm="RR", title = "Malignant melanoma incidence among miners")
		summary(meta_miner.inc.mm.MH)
		###Selection of studies on extra-thoracic airways cancer incidence
		df_meta.miner.inc.extratho = df_meta[df_meta$Article_number %in% c(20,13,139) &
		df_meta$Population == "Miner" &
		df_meta$Outcome == "Incidence" &
		df_meta$Disease %in% c("Buccal and pharyngeal cancer",
		"Lip cancer",
		"Laryngeal cancer",
		"Extra-thoracic airway"),]# SIR
		### We need to exclude study 20 where disease is are any other than extra-thoracic airways cancer
		df_meta.miner.inc.extratho = df_meta.miner.inc.extratho[!(Article_number =="20"
		& Disease!="Extra-thoracic airway"),]##SIR
		### Metaanalyse on extra-thoracic airways cancer using Dersimonian and Lair method
		meta_miner.inc.extratho.DL=metagen(TE = logrr, seTE = Se_logrr, studlab=paste(Study),
		data=df_meta.miner.inc.extratho, comb.fix=FALSE,
		comb.random = TRUE,method.tau="DL",hakn=FALSE,
		n.e = Sample_size, n.c = Cases,
		prediction = TRUE,sm="RR", title = "Extra-thoracic airways cancer incidence among miners")
		summary(meta_miner.inc.extratho.DL)
		forest(meta_miner.inc.extratho.DL, leftcols = c("studlab", "n.e"))
		### Metaanalyse on extra-thoracic airways cancer using comb.fixed method MH
		meta_miner.inc.extratho.MH = metagen(TE = logrr, seTE = Se_logrr, studlab=paste(Study),
		data=df_meta.miner.inc.extratho, comb.fix=TRUE,
		comb.random = FALSE, hakn=FALSE,
		n.e = Sample_size, method.tau = "DL",
		prediction = TRUE,sm="RR", title = "Extra-thoracic airways cancer incidence among miners")
		summary(meta_miner.inc.extratho.MH)
		###Selection of studies on Laryngeal cancer incidence
		df_meta.miner.inc.larynx = df_meta[df_meta$Article_number %in% c(13,20,139) &
		df_meta$Population == "Miner" &
		df_meta$Outcome == "Incidence" &
		df_meta$Disease == "Laryngeal cancer",]# SIR
		### Metaanalyse on Laryngeal cancer using Dersimonian and Lair method
		meta_miner.inc.larynx.DL=metagen(TE = logrr, seTE = Se_logrr, studlab=paste(Study),
		data=df_meta.miner.inc.larynx, comb.fix=FALSE,
		comb.random = TRUE,method.tau="DL",hakn=FALSE,
		n.e = Sample_size, n.c = Cases,
		prediction = TRUE,sm="RR", title = "Laryngeal cancer incidence among miners")
		summary(meta_miner.inc.larynx.DL)
		forest(meta_miner.inc.larynx.DL, leftcols = c("studlab", "n.e"))
		### Metaanalyse on Laryngeal cancer using comb.fixed method MH
		meta_miner.inc.larynx.MH = metagen(TE = logrr, seTE = Se_logrr, studlab=paste(Study),
		data=df_meta.miner.inc.larynx, comb.fix=TRUE,
		comb.random = FALSE, hakn=FALSE,
		n.e = Sample_size, method.tau = "DL",
		prediction = TRUE,sm="RR", title = "Laryngeal cancer incidence among miners")
		summary(meta_miner.inc.larynx.MH)
		###Selection of studies on Lip cancer incidence
		df_meta.miner.inc.lip = df_meta[df_meta$Article_number %in% c(20,139) &
		df_meta$Population == "Miner" &
		df_meta$Outcome == "Incidence" &
		df_meta$Disease == "Lip cancer",]# SIR
		### Metaanalyse on Lip cancer using Dersimonian and Lair method
		meta_miner.inc.lip.DL=metagen(TE = logrr, seTE = Se_logrr, studlab=paste(Study),
		data=df_meta.miner.inc.lip, comb.fix=FALSE,
		comb.random = TRUE,method.tau="DL",hakn=FALSE,
		n.e = Sample_size, n.c = Cases,
		prediction = TRUE,sm="RR", title = "Lip cancer incidence among miners")
		summary(meta_miner.inc.lip.DL)
		forest(meta_miner.inc.lip.DL, leftcols = c("studlab", "n.e"))
		### Metaanalyse on Lip cancer using comb.fixed method MH
		meta_miner.inc.lip.MH = metagen(TE = logrr, seTE = Se_logrr, studlab=paste(Study),
		data=df_meta.miner.inc.lip, comb.fix=TRUE,
		comb.random = FALSE, hakn=FALSE,
		n.e = Sample_size, method.tau = "DL",
		prediction = TRUE,sm="RR", title = "Lip cancer incidence among miners")
		summary(meta_miner.inc.lip.MH)
		###Selection of studies on Buccal and pharyngeal cancer incidence
		df_meta.miner.inc.buc_pha = df_meta[df_meta$Article_number %in% c(20,13,139) &
		df_meta$Population == "Miner" &
		df_meta$Outcome == "Incidence" &
		df_meta$Disease %in% c("Buccal and pharyngeal cancer","Lip cancer"),]# SIR
		### We need to exclude study 20 where disease is Lip cancer
		df_meta.miner.inc.buc_pha = df_meta.miner.inc.buc_pha[!(Article_number =="20"
		& Disease=="Lip cancer"),]##SIR
		### Metaanalyse on Buccal and pharyngeal cancer cancer using Dersimonian and Lair method
		meta_miner.inc.buc_pha.DL=metagen(TE = logrr, seTE = Se_logrr, studlab=paste(Study),
		data=df_meta.miner.inc.buc_pha, comb.fix=FALSE,
		comb.random = TRUE,method.tau="DL",hakn=FALSE,
		n.e = Sample_size, n.c = Cases,
		prediction = TRUE,sm="RR", title = "Buccal and pharyngeal cancer incidence among miners")
		summary(meta_miner.inc.buc_pha.DL)
		forest(meta_miner.inc.buc_pha.DL, leftcols = c("studlab", "n.e"))
		### Metaanalyse on Buccal and pharyngeal cancer using comb.fixed method MH
		meta_miner.inc.buc_pha.MH = metagen(TE = logrr, seTE = Se_logrr, studlab=paste(Study),
		data=df_meta.miner.inc.buc_pha, comb.fix=TRUE,
		comb.random = FALSE, hakn=FALSE,
		n.e = Sample_size, method.tau = "DL",
		prediction = TRUE,sm="RR", title = "Buccal and pharyngeal cancer incidence among miners")
		summary(meta_miner.inc.buc_pha.MH)
		###Selection of studies on Thyroid cancer incidence
		df_meta.miner.inc.thyroid = df_meta[df_meta$Article_number %in% c(20,13) &
		df_meta$Population == "Miner" &
		df_meta$Outcome == "Incidence" &
		df_meta$Disease == "Thyroid cancer",]# SIR
		### Metaanalyse on Thyroid cancer using Dersimonian and Lair method
		meta_miner.inc.thyroid.DL=metagen(TE = logrr, seTE = Se_logrr, studlab=paste(Study),
		data=df_meta.miner.inc.thyroid, comb.fix=FALSE,
		comb.random = TRUE,method.tau="DL",hakn=FALSE,
		n.e = Sample_size, n.c = Cases,
		prediction = TRUE,sm="RR", title = "Thyroid cancer incidence among miners")
		summary(meta_miner.inc.thyroid.DL)
		forest(meta_miner.inc.thyroid.DL, leftcols = c("studlab", "n.e"))
		### Metaanalyse on Thyroid cancer using comb.fixed method MH
		meta_miner.inc.thyroid.MH = metagen(TE = logrr, seTE = Se_logrr, studlab=paste(Study),
		data=df_meta.miner.inc.thyroid, comb.fix=TRUE,
		comb.random = FALSE, hakn=FALSE,
		n.e = Sample_size, method.tau = "DL",
		prediction = TRUE,sm="RR", title = "Thyroid cancer incidence among miners")
		summary(meta_miner.inc.thyroid.MH)
		###Selection of studies on digestive cancer mortality
		df_meta.miner.inc.digestive = df_meta[df_meta$Article_number %in% c(20,13,139) &
		df_meta$Population == "Miner" &
		df_meta$Outcome == "Incidence" &
		df_meta$Disease %in% c("Esophagus cancer",
		"Stomach cancer",
		"Liver cancer",
		"Pancreas cancer",
		"Rectal cancer",
		"Colon cancer",
		"Colorectal cancer",
		"Digestive cancer"),]## SIR
		##We need to remove study 20 where disease is any other than digestive cancer
		df_meta.miner.inc.digestive = df_meta.miner.inc.digestive[!(Article_number =="20" &
		Disease!="Digestive cancer"),]
		### Metaanalysis on digestive cancer using Dersimonia and Lair method
		meta_miner.inc.digestive.DL = metagen(TE = logrr, seTE = Se_logrr, studlab=paste(Study),
		data=df_meta.miner.inc.digestive, comb.fix=FALSE,
		comb.random = TRUE,method.tau="DL",hakn=FALSE,
		n.e = Sample_size, n.c = Cases,
		prediction = TRUE,sm="RR",
		title = "Digestive cancer incidence among miners")
		summary(meta_miner.inc.digestive.DL)
		forest(meta_miner.inc.digestive.DL, leftcols = c("studlab", "n.e"))
		### Metaanalyse on digestive cancer using Mantel & Haenszel method MH
		meta_miner.inc.digestive.MH = metagen(TE = logrr, seTE = Se_logrr, studlab=paste(Study),
		data=df_meta.miner.inc.digestive, comb.fix=TRUE,
		comb.random = FALSE, hakn=FALSE,
		n.e = Sample_size, method.tau = "DL",
		prediction = TRUE,sm="RR",
		title = "Digestive cancer incidence among miners")
		summary(meta_miner.inc.digestive.MH)
		###Selection of studies on Esophagus cancer incidence
		df_meta.miner.inc.esophagus = df_meta[df_meta$Article_number %in% c(20,13,139) &
		df_meta$Population == "Miner" &
		df_meta$Outcome == "Incidence" &
		df_meta$Disease == "Esophagus cancer",]# SIR
		### Metaanalyse on Esophagus cancer using Dersimonian and Lair method
		meta_miner.inc.esophagus.DL=metagen(TE = logrr, seTE = Se_logrr, studlab=paste(Study),
		data=df_meta.miner.inc.esophagus, comb.fix=FALSE,
		comb.random = TRUE,method.tau="DL",hakn=FALSE,
		n.e = Sample_size, n.c = Cases,
		prediction = TRUE,sm="RR", title = "Esophagus cancer incidence among miners")
		summary(meta_miner.inc.esophagus.DL)
		forest(meta_miner.inc.esophagus.DL, leftcols = c("studlab", "n.e"))
		### Metaanalyse on Esophagus cancer using comb.fixed method MH
		meta_miner.inc.esophagus.MH = metagen(TE = logrr, seTE = Se_logrr, studlab=paste(Study),
		data=df_meta.miner.inc.esophagus, comb.fix=TRUE,
		comb.random = FALSE, hakn=FALSE,
		n.e = Sample_size, method.tau = "DL",
		prediction = TRUE,sm="RR", title = "Esophagus cancer incidence among miners")
		summary(meta_miner.inc.esophagus.MH)
		###Selection of studies on Stomach cancer incidence
		df_meta.miner.inc.stomach = df_meta[df_meta$Article_number %in% c(20,13,139) &
		df_meta$Population == "Miner" &
		df_meta$Outcome == "Incidence" &
		df_meta$Disease == "Stomach cancer",]# SIR
		### Metaanalyse on Stomach cancer using Dersimonian and Lair method
		meta_miner.inc.stomach.DL=metagen(TE = logrr, seTE = Se_logrr, studlab=paste(Study),
		data=df_meta.miner.inc.stomach, comb.fix=FALSE,
		comb.random = TRUE,method.tau="DL",hakn=FALSE,
		n.e = Sample_size, n.c = Cases,
		prediction = TRUE,sm="RR", title = "Stomach cancer incidence among miners")
		summary(meta_miner.inc.stomach.DL)
		forest(meta_miner.inc.stomach.DL, leftcols = c("studlab", "n.e"))
		### Metaanalyse on Stomach cancer using comb.fixed method MH
		meta_miner.inc.stomach.MH = metagen(TE = logrr, seTE = Se_logrr, studlab=paste(Study),
		data=df_meta.miner.inc.stomach, comb.fix=TRUE,
		comb.random = FALSE, hakn=FALSE,
		n.e = Sample_size, method.tau = "DL",
		prediction = TRUE,sm="RR", title = "Stomach cancer incidence among miners")
		summary(meta_miner.inc.stomach.MH)
		###Selection of studies on Liver cancer incidence
		df_meta.miner.inc.liver = df_meta[df_meta$Article_number %in% c(20,13) &
		df_meta$Population == "Miner" &
		df_meta$Outcome == "Incidence" &
		df_meta$Disease == "Liver cancer",]# SIR
		### Metaanalyse on Liver cancer using Dersimonian and Lair method
		meta_miner.inc.liver.DL=metagen(TE = logrr, seTE = Se_logrr, studlab=paste(Study),
		data=df_meta.miner.inc.liver, comb.fix=FALSE,
		comb.random = TRUE,method.tau="DL",hakn=FALSE,
		n.e = Sample_size, n.c = Cases,
		prediction = TRUE,sm="RR", title = "Liver cancer incidence among miners")
		summary(meta_miner.inc.liver.DL)
		forest(meta_miner.inc.liver.DL, leftcols = c("studlab", "n.e"))
		### Metaanalyse on Liver cancer using comb.fixed method MH
		meta_miner.inc.liver.MH = metagen(TE = logrr, seTE = Se_logrr, studlab=paste(Study),
		data=df_meta.miner.inc.liver, comb.fix=TRUE,
		comb.random = FALSE, hakn=FALSE,
		n.e = Sample_size, method.tau = "DL",
		prediction = TRUE,sm="RR", title = "Liver cancer incidence among miners")
		summary(meta_miner.inc.liver.MH)
		###Selection of studies on pancreatic cancer Incidence
		df_meta.miner.inc.pancr = df_meta[df_meta$Article_number %in% c(13,20,139) &
		df_meta$Population == "Miner" &
		df_meta$Outcome == "Incidence" &
		df_meta$Disease =="Pancreatic cancer",]## SIR
		### Metaanalysis on Pancreatic cancer using Dersimonia and Lair method
		meta_miner.inc.pancr.DL = metagen(TE = logrr, seTE = Se_logrr, studlab=paste(Study),
		data=df_meta.miner.inc.pancr, comb.fix=FALSE,
		comb.random = TRUE,method.tau="DL",hakn=FALSE,
		n.e = Sample_size, n.c = Cases,
		prediction = TRUE,sm="RR",
		title = "Pancreatic cancer incidence among miners")
		summary(meta_miner.inc.pancr.DL)
		forest(meta_miner.inc.pancr.DL, leftcols = c("studlab", "n.e"))
		### Metaanalyse on Pancreatic cancer using Mantel & Haenszel method MH
		meta_miner.inc.pancr.MH = metagen(TE = logrr, seTE = Se_logrr, studlab=paste(Study),
		data=df_meta.miner.inc.pancr, comb.fix=TRUE,
		comb.random = FALSE, hakn=TRUE,
		n.e = Sample_size, method.tau = "DL",
		prediction = TRUE,sm="RR",
		title = "Pancreatic cancer incidence among miners")
		summary(meta_miner.inc.pancr.MH)
		###Selection of studies on Colon cancer Incidence
		df_meta.miner.inc.colon = df_meta[df_meta$Article_number %in% c(20,139) &
		df_meta$Population == "Miner" &
		df_meta$Outcome == "Incidence" &
		df_meta$Disease =="Colon cancer",]## ERR
		### Metaanalysis on Colon cancer using Dersimonia and Lair method
		meta_miner.inc.colon.DL = metagen(TE = logrr, seTE = Se_logrr, studlab=paste(Study),
		data=df_meta.miner.inc.colon, comb.fix=FALSE,
		comb.random = TRUE,method.tau="DL",hakn=FALSE,
		n.e = Sample_size, n.c = Cases,
		prediction = TRUE,sm="RR",
		title = "Colon cancer incidence among miners")
		summary(meta_miner.inc.colon.DL)
		forest(meta_miner.inc.colon.DL, leftcols = c("studlab", "n.e"))
		### Metaanalyse on Colon cancer using Mantel & Haenszel method MH
		meta_miner.inc.colon.MH = metagen(TE = logrr, seTE = Se_logrr, studlab=paste(Study),
		data=df_meta.miner.inc.colon, comb.fix=TRUE,
		comb.random = FALSE, hakn=TRUE,
		n.e = Sample_size, method.tau = "DL",
		prediction = TRUE,sm="RR",
		title = "Colon cancer incidence among miners")
		summary(meta_miner.inc.colon.MH)
		###Selection of studies on Rectal cancer mortality
		df_meta.miner.inc.rectum = df_meta[df_meta$Article_number %in% c(20,139) &
		df_meta$Population == "Miner" &
		df_meta$Outcome == "Incidence" &
		df_meta$Disease =="Rectal cancer",]## SIR
		### Metaanalysis on Rectal cancer using Dersimonia and Lair method
		meta_miner.inc.rectum.DL = metagen(TE = logrr, seTE = Se_logrr, studlab=paste(Study),
		data=df_meta.miner.inc.rectum, comb.fix=FALSE,
		comb.random = TRUE,method.tau="DL",hakn=FALSE,
		n.e = Sample_size, n.c = Cases,
		prediction = TRUE,sm="RR",
		title = "Rectal cancer incidence among miners")
		summary(meta_miner.inc.rectum.DL)
		forest(meta_miner.inc.rectum.DL, leftcols = c("studlab", "n.e"))
		### Metaanalyse on Rectal cancer using Mantel & Haenszel method MH
		meta_miner.inc.rectum.MH = metagen(TE = logrr, seTE = Se_logrr, studlab=paste(Study),
		data=df_meta.miner.inc.rectum, comb.fix=TRUE,
		comb.random = FALSE, hakn=TRUE,
		n.e = Sample_size, method.tau = "DL",
		prediction = TRUE,sm="RR",
		title = "Rectal cancer incidence among miners")
		summary(meta_miner.inc.rectum.MH)
		###Selection of studies on colorectal cancer mortality
		df_meta.miner.inc.colorectal = df_meta[df_meta$Article_number %in% c(20,13,139) &
		df_meta$Population == "Miner" &
		df_meta$Outcome == "Incidence" &
		df_meta$Disease %in% c("Rectal cancer",
		"Colon cancer",
		"Colorectal cancer"),]## SIR
		### Metaanalysis on colorectal cancer using Dersimonia and Lair method
		meta_miner.inc.colorectal.DL = metagen(TE = logrr, seTE = Se_logrr, studlab=paste(Study),
		data=df_meta.miner.inc.colorectal, comb.fix=FALSE,
		comb.random = TRUE,method.tau="DL",hakn=FALSE,
		n.e = Sample_size, n.c = Cases,
		prediction = TRUE,sm="RR",
		title = "Colorectal cancer incidence among miners")
		summary(meta_miner.inc.colorectal.DL)
		forest(meta_miner.inc.colorectal.DL, leftcols = c("studlab", "n.e"))
		### Metaanalyse on colorectal cancer using Mantel & Haenszel method MH
		meta_miner.inc.colorectal.MH = metagen(TE = logrr, seTE = Se_logrr, studlab=paste(Study),
		data=df_meta.miner.inc.colorectal, comb.fix=TRUE,
		comb.random = FALSE, hakn=FALSE,
		n.e = Sample_size, method.tau = "DL",
		prediction = TRUE,sm="RR",
		title = "Colorectal cancer incidence among miners")
		summary(meta_miner.inc.colorectal.MH)
		###Selection of studies on Prostate cancer incidence
		df_meta.miner.inc.prostate = df_meta[df_meta$Article_number %in% c(13,20,139) &
		df_meta$Population == "Miner" &
		df_meta$Outcome == "Incidence" &
		df_meta$Disease =="Prostate cancer",]## ERR
		### Metaanalysis on Prostate cancer using Dersimonia and Lair method
		meta_miner.inc.prostate.DL = metagen(TE = logrr, seTE = Se_logrr, studlab=paste(Study),
		data=df_meta.miner.inc.prostate, comb.fix=FALSE,
		comb.random = TRUE,method.tau="DL",hakn=FALSE,
		n.e = Sample_size, n.c = Cases,
		prediction = TRUE,sm="RR",
		title = "Prostate cancer incidence among miners")
		summary(meta_miner.inc.prostate.DL)
		forest(meta_miner.inc.prostate.DL, leftcols = c("studlab", "n.e"))
		### Metaanalyse on Prostate cancer using Mantel & Haenszel method MH
		meta_miner.inc.prostate.MH = metagen(TE = logrr, seTE = Se_logrr, studlab=paste(Study),
		data=df_meta.miner.inc.prostate, comb.fix=TRUE,
		comb.random = FALSE, hakn=FALSE,
		n.e = Sample_size, method.tau = "DL",
		prediction = TRUE,sm="RR",
		title = "Prostate cancer incidence among miners")
		summary(meta_miner.inc.prostate.MH)
		###Selection of studies on testis cancer incidence
		df_meta.miner.inc.testis = df_meta[df_meta$Article_number %in% c(13,20) &
		df_meta$Population == "Miner" &
		df_meta$Outcome == "Incidence" &
		df_meta$Disease =="Testis cancer",]## ERR
		### Metaanalysis on testis cancer using Dersimonia and Lair method
		meta_miner.inc.testis.DL = metagen(TE = logrr, seTE = Se_logrr, studlab=paste(Study),
		data=df_meta.miner.inc.testis, comb.fix=FALSE,
		comb.random = TRUE,method.tau="DL",hakn=FALSE,
		n.e = Sample_size, n.c = Cases,
		prediction = TRUE,sm="RR",
		title = "Testis cancer incidence among miners")
		summary(meta_miner.inc.testis.DL)
		forest(meta_miner.inc.testis.DL, leftcols = c("studlab", "n.e"))
		### Metaanalyse on testis cancer using Mantel & Haenszel method MH
		meta_miner.inc.testis.MH = metagen(TE = logrr, seTE = Se_logrr, studlab=paste(Study),
		data=df_meta.miner.inc.testis, comb.fix=TRUE,
		comb.random = FALSE, hakn=FALSE,
		n.e = Sample_size, method.tau = "DL",
		prediction = TRUE,sm="RR",
		title = "Testis cancer incidence among miners")
		summary(meta_miner.inc.testis.MH)
		###Selection of studies on Bladder cancer incidence
		df_meta.miner.inc.bladder = df_meta[df_meta$Article_number %in% c(20,139) &
		df_meta$Population == "Miner" &
		df_meta$Outcome == "Incidence" &
		df_meta$Disease =="Bladder cancer",]## ERR
		### Metaanalysis on Bladder cancer using Dersimonia and Lair method
		meta_miner.inc.bladder.DL = metagen(TE = logrr, seTE = Se_logrr, studlab=paste(Study),
		data=df_meta.miner.inc.bladder, comb.fix=FALSE,
		comb.random = TRUE,method.tau="DL",hakn=FALSE,
		n.e = Sample_size, n.c = Cases,
		prediction = TRUE,sm="RR",
		title = "Bladder cancer incidence among miners")
		summary(meta_miner.inc.bladder.DL)
		forest(meta_miner.inc.bladder.DL, leftcols = c("studlab", "n.e"))
		### Metaanalyse on Bladder cancer using Mantel & Haenszel method MH
		meta_miner.inc.bladder.MH = metagen(TE = logrr, seTE = Se_logrr, studlab=paste(Study),
		data=df_meta.miner.inc.bladder, comb.fix=TRUE,
		comb.random = FALSE, hakn=FALSE,
		n.e = Sample_size, method.tau = "DL",
		prediction = TRUE,sm="RR",
		title = "Bladder cancer incidence among miners")
		summary(meta_miner.inc.bladder.MH)
		###Selection of studies on Bladder and other urinary organs cancer incidence
		df_meta.miner.inc.bladder_other = df_meta[df_meta$Article_number %in% c(13,20,139) &
		df_meta$Population == "Miner" &
		df_meta$Outcome == "Incidence" &
		df_meta$Disease %in% c("Bladder cancer","Bladder and other urinary organs cancer"),]## ERR
		###We need to remove the study 139 where disease is bladder cancer
		df_meta.miner.inc.bladder_other = df_meta.miner.inc.bladder_other[!(Article_number=="139"&
		Disease =="Bladder cancer"),]
		### Metaanalysis on Bladder and other urinary organs cancer using Dersimonia and Lair method
		meta_miner.inc.bladder_other.DL = metagen(TE = logrr, seTE = Se_logrr, studlab=paste(Study),
		data=df_meta.miner.inc.bladder_other, comb.fix=FALSE,
		comb.random = TRUE,method.tau="DL",hakn=FALSE,
		n.e = Sample_size, n.c = Cases,
		prediction = TRUE,sm="RR",
		title = "Bladder and other urinary organs cancer incidence among miners")
		summary(meta_miner.inc.bladder_other.DL)
		forest(meta_miner.inc.bladder_other.DL, leftcols = c("studlab", "n.e"))
		### Metaanalyse on Bladder and other urinary organs cancer using Mantel & Haenszel method MH
		meta_miner.inc.bladder_other.MH = metagen(TE = logrr, seTE = Se_logrr, studlab=paste(Study),
		data=df_meta.miner.inc.bladder_other, comb.fix=TRUE,
		comb.random = FALSE, hakn=FALSE,
		n.e = Sample_size, method.tau = "DL",
		prediction = TRUE,sm="RR",
		title = "Bladder and other urinary organs cancer incidence among miners")
		summary(meta_miner.inc.bladder_other.MH)
		###Selection of studies on kidney cancer Incidence
		df_meta.miner.inc.kidney = df_meta[df_meta$Article_number %in% c(13,139) &
		df_meta$Population == "Miner" &
		df_meta$Outcome == "Incidence" &
		df_meta$Disease == "Kidney cancer",]## SIR
		### Metaanalysis on kidney cancer using Dersimonia and Lair method
		meta_miner.inc.kidney.DL = metagen(TE = logrr, seTE = Se_logrr, studlab=paste(Study),
		data=df_meta.miner.inc.kidney, comb.fix=FALSE,
		comb.random = TRUE,method.tau="DL",hakn=FALSE,
		n.e = Sample_size, n.c = Cases,
		prediction = TRUE,sm="RR",
		title = "Kidney cancer incidence among miners")
		summary(meta_miner.inc.kidney.DL)
		forest(meta_miner.inc.kidney.DL, leftcols = c("studlab", "n.e"))
		### Metaanalyse on Kidney cancer using Mantel & Haenszel method MH
		meta_miner.inc.kidney.MH = metagen(TE = logrr, seTE = Se_logrr, studlab=paste(Study),
		data=df_meta.miner.inc.kidney, comb.fix=TRUE,
		comb.random = FALSE, hakn=FALSE,
		n.e = Sample_size, method.tau = "DL",
		prediction = TRUE,sm="RR",
		title = "Kidney cancer incidence among miners")
		summary(meta_miner.inc.kidney.MH)
		###Selection of studies on Kidney, ureter, other urinary organs Incidence
		df_meta.miner.inc.kidney_other = df_meta[df_meta$Article_number %in% c(13,20,139) &
		df_meta$Population == "Miner" &
		df_meta$Outcome == "Incidence" &
		df_meta$Disease %in% c("Kidney cancer",
		"Kidney and other organs cancer"),]## SIR
		### Metaanalysis on Kidney, ureter, other urinary organs using Dersimonia and Lair method
		meta_miner.inc.kidney_other.DL = metagen(TE = logrr, seTE = Se_logrr, studlab=paste(Study),
		data=df_meta.miner.inc.kidney_other, comb.fix=FALSE,
		comb.random = TRUE,method.tau="DL",hakn=FALSE,
		n.e = Sample_size, n.c = Cases,
		prediction = TRUE,sm="RR",
		title = "Kidney, ureter, other urinary organs incidence among miners")
		summary(meta_miner.inc.kidney_other.DL)
		forest(meta_miner.inc.kidney_other.DL, leftcols = c("studlab", "n.e"))
		### Metaanalyse on Kidney, ureter, other urinary organs using Mantel & Haenszel method MH
		meta_miner.inc.kidney_other.MH = metagen(TE = logrr, seTE = Se_logrr, studlab=paste(Study),
		data=df_meta.miner.inc.kidney_other, comb.fix=TRUE,
		comb.random = FALSE, hakn=FALSE,
		n.e = Sample_size, method.tau = "DL",
		prediction = TRUE,sm="RR",
		title = "Kidney, ureter, other urinary organs incidence among miners")
		summary(meta_miner.inc.kidney_other.MH)
		###Selection of studies on Connective and other soft tissue cancer Incidence
		df_meta.miner.inc.connective_other = df_meta[df_meta$Article_number %in% c(13,20) &
		df_meta$Population == "Miner" &
		df_meta$Outcome == "Incidence" &
		df_meta$Disease == "Connective and soft tissue cancer",]## SIR
		### Metaanalysis on Connective and other soft tissue cancer using Dersimonia and Lair method
		meta_miner.inc.connective_other.DL = metagen(TE = logrr, seTE = Se_logrr, studlab=paste(Study),
		data=df_meta.miner.inc.connective_other, comb.fix=FALSE,
		comb.random = TRUE,method.tau="DL",hakn=FALSE,
		n.e = Sample_size, n.c = Cases,
		prediction = TRUE,sm="RR",
		title = "Connective and other soft tissue cancer incidence among miners")
		summary(meta_miner.inc.connective_other.DL)
		forest(meta_miner.inc.connective_other.DL, leftcols = c("studlab", "n.e"))
		### Metaanalyse on Connective and other soft tissue cancer using Mantel & Haenszel method MH
		meta_miner.inc.connective_other.MH = metagen(TE = logrr, seTE = Se_logrr, studlab=paste(Study),
		data=df_meta.miner.inc.connective_other, comb.fix=TRUE,
		comb.random = FALSE, hakn=FALSE,
		n.e = Sample_size, method.tau = "DL",
		prediction = TRUE,sm="RR",
		title = "Connective and other soft tissue cancer incidence among miners")
		summary(meta_miner.inc.connective_other.MH)
		########### Save the new database
		#### Save the new data bases
		write.csv2(df_meta, "Radon_health_effects_RR.csv", row.names = F)

## Sheet: R code Meta-analysis of SMRs
		############### Metaanalyses for SMR ##################
		## Run the Metaanalysis_SIR code first
		################################################################################
		####################### Mortality data among miner (SMR) #######################
		################################################################################
		###Selection of studies on leukemia
		df_meta.miner.mort.leuk = df_meta[df_meta$Article_number %in% c(28,34,86,89,99,108)&
		df_meta$Population == "Miner" &
		df_meta$Outcome == "Mortality" &
		df_meta$Disease == "Leukemia",]## SMR
		### Metaanalyse on leukemia mortality using Dersimonia and Lair method
		meta_miner.mort.leuk.DL = metagen(TE = logrr, seTE = Se_logrr, studlab=paste(Study),
		data=df_meta.miner.mort.leuk, comb.fix=FALSE,
		comb.random = TRUE,method.tau="DL",hakn=FALSE,
		n.e = Sample_size, n.c = Cases,
		prediction = TRUE,sm="RR", title = "Leukemia mortality among miners")
		summary(meta_miner.mort.leuk.DL)
		forest(meta_miner.mort.leuk.DL, leftcols = c("studlab", "n.e"))
		### Metaanalyse on leukemia mortality using comb.fixed method MH
		meta_miner.mort.leuk.MH = metagen(TE = logrr, seTE = Se_logrr, studlab=paste(Study),
		data=df_meta.miner.mort.leuk, comb.fix=TRUE,
		comb.random = FALSE, hakn=FALSE,
		n.e = Sample_size, method.tau = "DL",
		prediction = TRUE,sm="RR", title = "Leukemia mortality among miners")
		summary(meta_miner.mort.leuk.MH)
		####### Funnel plot for publication bias
		png(filename="U:/03 REVUE SYSTEMATIQUE/SCRIPT_META/Results/Funnel plot SMR/Leukemia mortality among miners.png",
		pointsize=14, width = 600, height = 600, units = "px", type ="cairo-png")
		funnel(meta_miner.mort.leuk.DL, xlab = "Standardize Mortality Ratio", studlab = TRUE)
		title("Funnel plot for leukemia mortality among miners")
		dev.off()
		###Selection of studies on leukemia excluding chronic lymphocytic leukemia
		df_meta.miner.mort.leuk_cll = df_meta[df_meta$Article_number %in% c(12,13,30,89,95)&
		df_meta$Population == "Miner" &
		df_meta$Outcome == "Mortality" &
		df_meta$Disease =="Leukemia excluding CLL",]## SMR
		### Metaanalyse on leukemia using Dersimonia and Lair method
		meta_miner.mort.leuk_cll.DL = metagen(TE = logrr, seTE = Se_logrr, studlab=paste(Study),
		data=df_meta.miner.mort.leuk_cll, comb.fix=FALSE,
		comb.random = TRUE,method.tau="DL",hakn=FALSE,
		n.e = Sample_size, n.c = Cases,
		prediction = TRUE,sm="RR",
		title = "Leukemia excluding CLL mortality among miners")
		summary(meta_miner.mort.leuk_cll.DL)
		forest(meta_miner.mort.leuk_cll.DL, leftcols = c("studlab", "n.e"))
		### Metaanalyse on leukemia using comb.fixed method MH
		meta_miner.mort.leuk_cll.MH = metagen(TE = logrr, seTE = Se_logrr, studlab=paste(Study),
		data=df_meta.miner.mort.leuk_cll, comb.fix=TRUE,
		comb.random = FALSE, hakn=FALSE,
		n.e = Sample_size, method.tau = "DL",
		prediction = TRUE,sm="RR",
		title = "Leukemia excluding CLL mortality among miners")
		summary(meta_miner.mort.leuk_cll.MH)
		####### Funnel plot for publication bias
		png(filename="U:/03 REVUE SYSTEMATIQUE/SCRIPT_META/Results/Funnel plot SMR/Leukemia excluding CLL mortality among miners.png",
		pointsize=14, width = 500, height = 400, units = "px", type ="cairo-png")
		funnel(meta_miner.mort.leuk_cll.DL, xlab = "Standardize Mortality Ratio", studlab = TRUE)
		title("Funnel plot for leukemia excluding CLL mortality among miners")
		dev.off()
		###Selection of studies on chronic lymphocytic leukemia mortality
		df_meta.miner.mort.cll = df_meta[df_meta$Article_number %in% c(13,89,95)&
		df_meta$Population == "Miner" &
		df_meta$Outcome == "Mortality" &
		df_meta$Disease =="CLL",]## SMR
		### Metaanalyse on leukemia using Dersimonia and Lair method
		meta_miner.mort.cll.DL = metagen(TE = logrr, seTE = Se_logrr, studlab=paste(Study),
		data=df_meta.miner.mort.cll, comb.fix=FALSE,
		comb.random = TRUE,method.tau="DL",hakn=FALSE,
		n.e = Sample_size, n.c = Cases,
		prediction = TRUE,sm="RR",
		title = "Chronic lymphocytic leukemia mortality among miners")
		summary(meta_miner.mort.cll.DL)
		forest(meta_miner.mort.cll.DL, leftcols = c("studlab", "n.e"))
		### Metaanalyse on leukemia using comb.fixed method MH
		meta_miner.mort.cll.MH = metagen(TE = logrr, seTE = Se_logrr, studlab=paste(Study),
		data=df_meta.miner.mort.cll, comb.fix=TRUE,
		comb.random = FALSE, hakn=FALSE,
		n.e = Sample_size, method.tau = "DL",
		prediction = TRUE,sm="RR",
		title = "Chronic lymphocytic leukemia mortality among miners")
		summary(meta_miner.mort.cll.MH)
		####### Funnel plot for publication bias
		png(filename="U:/03 REVUE SYSTEMATIQUE/SCRIPT_META/Results/Funnel plot SMR/Chronic lymphocytic leukemia mortality among miners.png",
		pointsize=14, width = 500, height = 400, units = "px", type ="cairo-png")
		funnel(meta_miner.mort.cll.DL, xlab = "Standardize Mortality Ratio", studlab = TRUE)
		title("Funnel plot for Chronic lymphocytic leukemia mortality among miners")
		dev.off()
		###Selection of studies on myeloid leukemia mortality
		df_meta.miner.mort.leuk_mye = df_meta[df_meta$Article_number %in% c(30,44)&
		df_meta$Population == "Miner" &
		df_meta$Outcome == "Mortality" &
		df_meta$Disease =="Myeloid leukemia",]## SMR
		### Metaanalyse on leukemia using Dersimonia and Lair method
		meta_miner.mort.leuk_mye.DL = metagen(TE = logrr, seTE = Se_logrr, studlab=paste(Study),
		data=df_meta.miner.mort.leuk_mye, comb.fix=FALSE,
		comb.random = TRUE,method.tau="DL",hakn=FALSE,
		n.e = Sample_size, n.c = Cases,
		prediction = TRUE,sm="RR",
		title = "Myeloid leukemia mortality among miners")
		summary(meta_miner.mort.leuk_mye.DL)
		forest(meta_miner.mort.leuk_mye.DL, leftcols = c("studlab", "n.e"))
		### Metaanalyse on leukemia using comb.fixed method MH
		meta_miner.mort.leuk_mye.MH = metagen(TE = logrr, seTE = Se_logrr, studlab=paste(Study),
		data=df_meta.miner.mort.leuk_mye, comb.fix=TRUE,
		comb.random = FALSE, hakn=FALSE,
		n.e = Sample_size, method.tau = "DL",
		prediction = TRUE,sm="RR",
		title = "Myeloid leukemia mortality among miners")
		summary(meta_miner.mort.leuk_mye.MH)
		###Selection of studies on Lymphoma mortality
		df_meta.miner.mort.lymp = df_meta[Article_number %in% c(28,86,89,99,122)&
		Population == "Miner" &
		Outcome == "Mortality" &
		Disease %in% c("Non-Hodgkin lymphoma",
		"Hodgkin lymphoma"),]## SMR
		### Metaanalyse on lymphoma using Dersimonia and Lair method
		meta_miner.mort.lymp.DL = metagen(TE = logrr, seTE = Se_logrr, studlab=paste(Study),
		data=df_meta.miner.mort.lymp, comb.fix=FALSE,
		comb.random = TRUE,method.tau="DL",hakn=FALSE,
		n.e = Sample_size, n.c = Cases,
		prediction = TRUE,sm="RR",
		title = "Lymphoma mortality among miners")
		summary(meta_miner.mort.lymp.DL)
		forest(meta_miner.mort.lymp.DL, leftcols = c("studlab", "n.e"))
		### Metaanalyse on lymphoma using comb.fixed method MH
		meta_miner.mort.lymp.MH = metagen(TE = logrr, seTE = Se_logrr, studlab=paste(Study),
		data=df_meta.miner.mort.lymp, comb.fix=TRUE,
		comb.random = FALSE, hakn=FALSE,
		n.e = Sample_size, method.tau = "DL",
		prediction = TRUE,sm="RR",
		title = "Lymphoma mortality among miners")
		summary(meta_miner.mort.lymp.MH)
		####### Funnel plot for publication bias
		png(filename="U:/03 REVUE SYSTEMATIQUE/SCRIPT_META/Results/Funnel plot SMR/Lymphoma mortality among miners.png",
		pointsize=14, width = 500, height = 400, units = "px", type ="cairo-png")
		funnel(meta_miner.mort.lymp.DL, xlab = "Standardize Mortality Ratio", studlab = TRUE)
		title("Funnel plot for lymphoma mortality among miners")
		dev.off()
		###Selection of studies on Hodgkin lymphoma mortality
		df_meta.miner.mort.hlymp = df_meta[df_meta$Article_number %in% c(28,86,89,99)&
		df_meta$Population == "Miner" &
		df_meta$Outcome == "Mortality" &
		df_meta$Disease == "Hodgkin lymphoma",]## SMR
		### Metaanalyse on Hodgkin lymphoma using Dersimonia and Lair method
		meta_miner.mort.hlymp.DL = metagen(TE = logrr, seTE = Se_logrr, studlab=paste(Study),
		data=df_meta.miner.mort.hlymp, comb.fix=FALSE,
		comb.random = TRUE,method.tau="DL",hakn=FALSE,
		n.e = Sample_size, n.c = Cases,
		prediction = TRUE,sm="RR",
		title = "Hodgkin lymphoma mortality among miners")
		summary(meta_miner.mort.hlymp.DL)
		forest(meta_miner.mort.hlymp.DL, leftcols = c("studlab", "n.e"))
		### Metaanalyse on Hodgkin lymphoma using comb.fixed method MH
		meta_miner.mort.hlymp.MH = metagen(TE = logrr, seTE = Se_logrr, studlab=paste(Study),
		data=df_meta.miner.mort.hlymp, comb.fix=TRUE,
		comb.random = FALSE, hakn=FALSE,
		n.e = Sample_size, method.tau = "DL",
		prediction = TRUE,sm="RR",
		title = "Hodgkin lymphoma mortality among miners")
		summary(meta_miner.mort.hlymp.MH)
		####### Funnel plot for publication bias
		png(filename="U:/03 REVUE SYSTEMATIQUE/SCRIPT_META/Results/Funnel plot SMR/Hodgkin lymphoma mortality among miners.png",
		pointsize=14, width = 500, height = 400, units = "px", type ="cairo-png")
		funnel(meta_miner.mort.hlymp.DL, xlab = "Standardize Mortality Ratio", studlab = TRUE)
		title("Funnel plot for Hodgkin lymphoma mortality among miners")
		dev.off()
		###Selection of studies on Non-Hodgkin lymphoma mortality
		df_meta.miner.mort.nhlymp = df_meta[Article_number %in% c(28,86,89,99,122)&
		Population == "Miner" &
		Outcome == "Mortality" &
		Disease == "Non-Hodgkin lymphoma",]## SMR
		### Metaanalyse on Non-Hodgkin lymphoma using Dersimonia and Lair method
		meta_miner.mort.nhlymp.DL = metagen(TE = logrr, seTE = Se_logrr, studlab=paste(Study),
		data=df_meta.miner.mort.nhlymp, comb.fix=FALSE,
		comb.random = TRUE,method.tau="DL",hakn=FALSE,
		n.e = Sample_size, n.c = Cases,
		prediction = TRUE,sm="RR",
		title = "Non-Hodgkin lymphoma mortality among miners")
		summary(meta_miner.mort.nhlymp.DL)
		forest(meta_miner.mort.nhlymp.DL, leftcols = c("studlab", "n.e"))
		### Metaanalyse on Non-Hodgkin lymphoma using comb.fixed method MH
		meta_miner.mort.nhlymp.MH = metagen(TE = logrr, seTE = Se_logrr, studlab=paste(Study),
		data=df_meta.miner.mort.nhlymp, comb.fix=TRUE,
		comb.random = FALSE, hakn=FALSE,
		n.e = Sample_size, method.tau = "DL",
		prediction = TRUE,sm="RR",
		title = "Non-Hodgkin lymphoma mortality among miners")
		summary(meta_miner.mort.nhlymp.MH)
		####### Funnel plot for publication bias
		png(filename="U:/03 REVUE SYSTEMATIQUE/SCRIPT_META/Results/Funnel plot SMR/Non-Hodgkin lymphoma mortality among miners.png",
		pointsize=14, width = 500, height = 400, units = "px", type ="cairo-png")
		funnel(meta_miner.mort.nhlymp.DL, xlab = "Standardize Mortality Ratio", studlab = TRUE)
		title("Funnel plot for Non-Hodgkin lymphoma mortality among miners")
		dev.off()
		###Selection of studies on multiple myeloma mortality
		df_meta.miner.mort.myeloma = df_meta[Article_number %in% c(28,86,89,99)&
		Population == "Miner" &
		Outcome == "Mortality" &
		Disease == "Multiple myeloma",]## SMR
		### Metaanalyse on multiple myeloma using Dersimonia and Lair method
		meta_miner.mort.myeloma.DL = metagen(TE = logrr, seTE = Se_logrr, studlab=paste(Study),
		data=df_meta.miner.mort.myeloma, comb.fix=FALSE,
		comb.random = TRUE,method.tau="DL",hakn=FALSE,
		n.e = Sample_size, n.c = Cases,
		prediction = TRUE,sm="RR",
		title = "Multiple myeloma mortality among miners")
		summary(meta_miner.mort.myeloma.DL)
		forest(meta_miner.mort.myeloma.DL, leftcols = c("studlab", "n.e"))
		### Metaanalyse on multiple myeloma using comb.fixed method MH
		meta_miner.mort.myeloma.MH = metagen(TE = logrr, seTE = Se_logrr, studlab=paste(Study),
		data=df_meta.miner.mort.myeloma, comb.fix=TRUE,
		comb.random = FALSE, hakn=FALSE,
		n.e = Sample_size, method.tau = "DL",
		prediction = TRUE,sm="RR",
		title = "Multiple myeloma mortality among miners")
		summary(meta_miner.mort.myeloma.MH)
		####### Funnel plot for publication bias
		png(filename="U:/03 REVUE SYSTEMATIQUE/SCRIPT_META/Results/Funnel plot SMR/Multiple myeloma mortality among miners.png",
		pointsize=14, width = 400, height = 400, units = "px", type ="cairo-png")
		funnel(meta_miner.mort.myeloma.DL, xlab = "Standardize Mortality Ratio", studlab = TRUE)
		title("Funnel plot for multiple myeloma mortality among miners")
		dev.off()
		###Selection of studies on lymphohematological cancer mortality
		df_meta.miner.mort.hema = df_meta[Article_number %in% c(122,89,86,99,108,28,34) &
		Population == "Miner" &
		Outcome == "Mortality" &
		Disease %in% c("Lymphohemato",
		"Leukemia",
		"Hodgkin lymphoma",
		"Non-Hodgkin lymphoma",
		"Multiple myeloma"),]## SMR
		### We need to exclude studies 89 and 122 where disease is any other than Lympohemato
		df_meta.miner.mort.hema = df_meta.miner.mort.hema[!(Article_number %in% c("89","122") &
		Disease!="Lymphohemato"),]## SMR
		### Metaanalyse on lymphohematological cancer using Dersimonia and Lair method
		meta_miner.mort.hema.DL = metagen(TE = logrr, seTE = Se_logrr, studlab=paste(Study),
		data=df_meta.miner.mort.hema, comb.fix=FALSE,
		comb.random = TRUE,method.tau="DL",hakn=FALSE,
		n.e = Sample_size, n.c = Cases,
		prediction = TRUE,sm="RR",
		title = "Lymphohematological cancer mortality among miners")
		summary(meta_miner.mort.hema.DL)
		forest(meta_miner.mort.hema.DL, leftcols = c("studlab", "n.e"))
		### Metaanalyse on Lymphohematological cancer using comb.fixed method MH
		meta_miner.mort.hema.MH = metagen(TE = logrr, seTE = Se_logrr, studlab=paste(Study),
		data=df_meta.miner.mort.hema, comb.fix=TRUE,
		comb.random = FALSE, hakn=FALSE,
		n.e = Sample_size, method.tau = "DL",
		prediction = TRUE,sm="RR",
		title = "Lymphohematological cancer mortality among miners")
		summary(meta_miner.mort.hema.MH)
		####### Funnel plot for publication bias
		png(filename="U:/03 REVUE SYSTEMATIQUE/SCRIPT_META/Results/Funnel plot SMR/Lymphohematological cancer mortality among miners.png",
		pointsize=14, width = 600, height = 600, units = "px", type ="cairo-png")
		funnel(meta_miner.mort.hema.DL, xlab = "Standardize Mortality Ratio", studlab = TRUE)
		title("Funnel plot for lymphohematological cancer mortality among miners")
		dev.off()
		###Selection of studies on Brain cancer mortality
		df_meta.miner.mort.brain = df_meta[df_meta$Article_number %in% c(20,139) &
		df_meta$Population == "Miner" &
		df_meta$Outcome == "Mortality" &
		df_meta$Disease == "Brain cancer",]## SMR
		### Metaanalysis on Brain cancer using Dersimonia and Lair method
		meta_miner.mort.brain.DL = metagen(TE = logrr, seTE = Se_logrr, studlab=paste(Study),
		data=df_meta.miner.mort.brain, comb.fix=FALSE,
		comb.random = TRUE,method.tau="DL",hakn=FALSE,
		n.e = Sample_size, n.c = Cases,
		prediction = TRUE,sm="RR",
		title = "Brain cancer mortality among miners")
		summary(meta_miner.mort.brain.DL)
		forest(meta_miner.mort.brain.DL, leftcols = c("studlab", "n.e"))
		### Metaanalyse on Brain cancer using Mantel & Haenszel method
		meta_miner.mort.brain.MH = metagen(TE = logrr, seTE = Se_logrr, studlab=paste(Study),
		data=df_meta.miner.mort.brain, comb.fix=TRUE,
		comb.random = FALSE, hakn=FALSE,
		n.e = Sample_size, method.tau = "DL",
		prediction = TRUE,sm="RR",
		title = "Brain cancer mortality among miners")
		summary(meta_miner.mort.brain.MH)
		###Selection of studies on brain and central nervous system cancer mortality
		df_meta.miner.mort.cns = df_meta[Article_number %in% c(28,86,89,122) &
		Population == "Miner" &
		Outcome == "Mortality" &
		Disease == "Brain and CNS cancer",]## SMR
		### Metaanalysis on Brain and CNS cancer using Dersimonia and Lair method
		meta_miner.mort.cns.DL = metagen(TE = logrr, seTE = Se_logrr, studlab=paste(Study),
		data=df_meta.miner.mort.cns, comb.fix=FALSE,
		comb.random = TRUE,method.tau="DL",hakn=FALSE,
		n.e = Sample_size, n.c = Cases,
		prediction = TRUE,sm="RR",
		title = "Brain and CNS cancer mortality among miners")
		summary(meta_miner.mort.cns.DL)
		forest(meta_miner.mort.cns.DL, leftcols = c("studlab", "n.e"))
		### Metaanalyse on Brain and CNS cancer using Mantel & Haenszel method
		meta_miner.mort.cns.MH = metagen(TE = logrr, seTE = Se_logrr, studlab=paste(Study),
		data=df_meta.miner.mort.cns, comb.fix=TRUE,
		comb.random = FALSE, hakn=FALSE,
		n.e = Sample_size, method.tau = "DL",
		prediction = TRUE,sm="RR",
		title = "Brain and CNS cancer mortality among miners")
		summary(meta_miner.mort.cns.MH)
		####### Funnel plot for publication bias
		png(filename="U:/03 REVUE SYSTEMATIQUE/SCRIPT_META/Results/Funnel plot SMR/Brain and CNS cancer mortality among miners.png",
		pointsize=14, width = 400, height = 400, units = "px", type ="cairo-png")
		funnel(meta_miner.mort.cns.DL, xlab = "Standardize Mortality Ratio", studlab = TRUE)
		title("Funnel plot for brain and CNS cancer mortality among miners")
		dev.off()
		###Selection of studies on Malignant melanoma mortality
		df_meta.miner.mort.mm = df_meta[Article_number %in% c(55,20,13,95,89,30,44,28) &
		Population == "Miner" &
		Outcome == "Mortality" &
		Disease == "Malignant melanoma",]## SMR
		### Metaanalyse on malignant melanoma using Dersimonian and Lair method
		meta_miner.mort.mm.DL=metagen(TE = logrr, seTE = Se_logrr, studlab=paste(Study),
		data=df_meta.miner.mort.mm, comb.fix=FALSE,
		comb.random = TRUE,method.tau="DL",hakn=FALSE,
		n.e = Sample_size, n.c = Cases,
		prediction = TRUE,sm="RR", title = "Malignant melanoma mortality among miners")
		summary(meta_miner.mort.mm.DL)
		forest(meta_miner.mort.mm.DL, leftcols = c("studlab", "n.e"))
		### Metaanalyse on malignant melanoma using comb.fixed method MH
		meta_miner.mort.mm.MH = metagen(TE = logrr, seTE = Se_logrr, studlab=paste(Study),
		data=df_meta.miner.mort.mm, comb.fix=TRUE,
		comb.random = FALSE, hakn=FALSE,
		n.e = Sample_size, method.tau = "DL",
		prediction = TRUE,sm="RR", title = "Malignant melanoma mortality among miners")
		summary(meta_miner.mort.mm.MH)
		####### Funnel plot for publication bias
		png(filename="U:/03 REVUE SYSTEMATIQUE/SCRIPT_META/Results/Funnel plot SMR/Malignant melanoma mortality among miners.png",
		pointsize=14, width = 400, height = 400, units = "px", type ="cairo-png")
		funnel(meta_miner.mort.mm.DL, xlab = "Standardize Mortality Ratio")
		title("Funnel plot for malignant melanoma mortality among miners")
		dev.off()
		###Selection of studies on Non-malignant melanoma mortality
		df_meta.miner.mort.nm = df_meta[Article_number %in% c(55,20,30,44,28) &
		Population == "Miner" &
		Outcome == "Mortality" &
		Disease == "NM Skin cancer",]## SMR
		### Metaanalyse on Non-malignant melanoma using Dersimonian and Lair method
		meta_miner.mort.nm.DL=metagen(TE = logrr, seTE = Se_logrr, studlab=paste(Study),
		data=df_meta.miner.mort.nm, comb.fix=FALSE,
		comb.random = TRUE,method.tau="DL",hakn=FALSE,
		n.e = Sample_size, n.c = Cases,
		prediction = TRUE,sm="RR", title = "Non-melanoma skin cancer mortality among miners")
		summary(meta_miner.mort.nm.DL)
		forest(meta_miner.mort.nm.DL, leftcols = c("studlab", "n.e"))
		### Metaanalyse on Non-malignant melanoma using comb.fixed method MH
		meta_miner.mort.nm.MH = metagen(TE = logrr, seTE = Se_logrr, studlab=paste(Study),
		data=df_meta.miner.mort.nm, comb.fix=TRUE,
		comb.random = FALSE, hakn=FALSE,
		n.e = Sample_size, method.tau = "DL",
		prediction = TRUE,sm="RR", title = "Non-malignant melanoma mortality among miners")
		summary(meta_miner.mort.nm.MH)
		####### Funnel plot for publication bias
		png(filename="U:/03 REVUE SYSTEMATIQUE/SCRIPT_META/Results/Funnel plot SMR/Non-melanoma skin cancer mortality among miners.png",
		pointsize=14, width = 750, height = 500, units = "px", type ="cairo-png")
		funnel(meta_miner.mort.nm.DL, xlab = "Standardize Mortality Ratio", studlab = TRUE)
		title("Funnel plot for Non-melanoma skin cancer mortality among miners")
		dev.off()
		###Selection of studies on extra-thoracic airways cancer mortality
		df_meta.miner.mort.extratho = df_meta[Article_number %in% c(12,30,44,28,86,108,122,89) &
		Population == "Miner" &
		Outcome == "Mortality" &
		Disease %in% c("Buccal and pharyngeal cancer",
		"Buccal cancer",
		"Pharyngeal cancer",
		"Tongue and month cancer",
		"Salivary gland cancer",
		"Nose cancer",
		"Laryngeal cancer"),]# SMR
		### Metaanalyse on extra-thoracic airways cancer using Dersimonian and Lair method
		meta_miner.mort.extratho.DL=metagen(TE = logrr, seTE = Se_logrr, studlab=paste(Study),
		data=df_meta.miner.mort.extratho, comb.fix=FALSE,
		comb.random = TRUE,method.tau="DL",hakn=FALSE,
		n.e = Sample_size, n.c = Cases,
		prediction = TRUE,sm="RR", title = "Extra-thoracic airways cancer mortality among miners")
		summary(meta_miner.mort.extratho.DL)
		forest(meta_miner.mort.extratho.DL, leftcols = c("studlab", "n.e"))
		### Metaanalyse on extra-thoracic airways cancer using comb.fixed method MH
		meta_miner.mort.extratho.MH = metagen(TE = logrr, seTE = Se_logrr, studlab=paste(Study),
		data=df_meta.miner.mort.extratho, comb.fix=TRUE,
		comb.random = FALSE, hakn=FALSE,
		n.e = Sample_size, method.tau = "DL",
		prediction = TRUE,sm="RR", title = "Extra-thoracic airways cancer mortality among miners")
		summary(meta_miner.mort.extratho.MH)
		####### Funnel plot for publication bias
		png(filename="U:/03 REVUE SYSTEMATIQUE/SCRIPT_META/Results/Funnel plot SMR/Extra-thoracic airways cancer mortality among miners.png",
		pointsize=14, width = 400, height = 400, units = "px", type ="cairo-png")
		funnel(meta_miner.mort.extratho.DL, xlab = "Standardize Mortality Ratio")
		title("Funnel plot for extra-thoracic airways cancer mortality among miners")
		dev.off()
		###Selection of studies on Nasal passage cancer mortality
		df_meta.miner.mort.nose = df_meta[Article_number %in% c(12,30,28,44) &
		Population == "Miner" &
		Outcome == "Mortality" &
		Disease == "Nose cancer",]## SMR
		### Metaanalyse on Nasal passage cancer using Dersimonian and Lair method
		meta_miner.mort.nose.DL=metagen(TE = logrr, seTE = Se_logrr, studlab=paste(Study),
		data=df_meta.miner.mort.nose, comb.fix=FALSE,
		comb.random = TRUE,method.tau="DL",hakn=FALSE,
		n.e = Sample_size, n.c = Cases,
		prediction = TRUE,sm="RR", title = "Nasal passage cancer mortality among miners")
		summary(meta_miner.mort.nose.DL)
		forest(meta_miner.mort.nose.DL, leftcols = c("studlab", "n.e"))
		### Metaanalyse on Nasal passage cancer using comb.fixed method MH
		meta_miner.mort.nose.MH = metagen(TE = logrr, seTE = Se_logrr, studlab=paste(Study),
		data=df_meta.miner.mort.nose, comb.fix=TRUE,
		comb.random = FALSE, hakn=FALSE,
		n.e = Sample_size, method.tau = "DL",
		prediction = TRUE,sm="RR", title = "Nasal passage cancer mortality among miners")
		summary(meta_miner.mort.nose.MH)
		####### Funnel plot for publication bias
		png(filename="U:/03 REVUE SYSTEMATIQUE/SCRIPT_META/Results/Funnel plot SMR/Nasal passage cancer mortality among miners.png",
		pointsize=14, width = 400, height = 400, units = "px", type ="cairo-png")
		funnel(meta_miner.mort.nose.DL, xlab = "Standardize Mortality Ratio", studlab = TRUE)
		title("Funnel plot for nasal passage cancer mortality among miners")
		dev.off()
		###Selection of studies on Laryngeal cancer mortality
		df_meta.miner.mort.larynx = df_meta[Article_number %in% c(86,108,122,89,28) &
		Population == "Miner" &
		Outcome == "Mortality" &
		Disease == "Laryngeal cancer",]# SMR
		### Metaanalyse on Laryngeal cancer using Dersimonian and Lair method
		meta_miner.mort.larynx.DL=metagen(TE = logrr, seTE = Se_logrr, studlab=paste(Study),
		data=df_meta.miner.mort.larynx, comb.fix=FALSE,
		comb.random = TRUE,method.tau="DL",hakn=FALSE,
		n.e = Sample_size, n.c = Cases,
		prediction = TRUE,sm="RR", title = "Laryngeal cancer mortality among miners")
		summary(meta_miner.mort.larynx.DL)
		forest(meta_miner.mort.larynx.DL, leftcols = c("studlab", "n.e"))
		### Metaanalyse on Laryngeal cancer using comb.fixed method MH
		meta_miner.mort.larynx.MH = metagen(TE = logrr, seTE = Se_logrr, studlab=paste(Study),
		data=df_meta.miner.mort.larynx, comb.fix=TRUE,
		comb.random = FALSE, hakn=FALSE,
		n.e = Sample_size, method.tau = "DL",
		prediction = TRUE,sm="RR", title = "Laryngeal cancer mortality among miners")
		summary(meta_miner.mort.larynx.MH)
		####### Funnel plot for publication bias
		png(filename="U:/03 REVUE SYSTEMATIQUE/SCRIPT_META/Results/Funnel plot SMR/Laryngeal cancer mortality among miners.png",
		pointsize=14, width = 550, height = 400, units = "px", type ="cairo-png")
		funnel(meta_miner.mort.larynx.DL, xlab = "Standardize Mortality Ratio", studlab = TRUE)
		title("Funnel plot for laryngeal cancer mortality among miners")
		dev.off()
		###Selection of studies on Tongue and mouth cancer mortality
		df_meta.miner.mort.tong_mouth = df_meta[Article_number %in% c(44,20) &
		Population == "Miner" &
		Outcome == "Mortality" &
		Disease %in% c("Tongue cancer","Tongue and mouth cancer"),]# SMR
		### Metaanalyse on Tongue and mouth cancer using Dersimonian and Lair method
		meta_miner.mort.tong_mouth.DL=metagen(TE = logrr, seTE = Se_logrr, studlab=paste(Study),
		data=df_meta.miner.mort.tong_mouth, comb.fix=FALSE,
		comb.random = TRUE,method.tau="DL",hakn=FALSE,
		n.e = Sample_size, n.c = Cases,
		prediction = TRUE,sm="RR", title = "Tongue and mouth cancer mortality among miners")
		summary(meta_miner.mort.tong_mouth.DL)
		forest(meta_miner.mort.tong_mouth.DL, leftcols = c("studlab", "n.e"))
		### Metaanalyse on Tongue and mouth cancer using comb.fixed method MH
		meta_miner.mort.tong_mouth.MH = metagen(TE = logrr, seTE = Se_logrr, studlab=paste(Study),
		data=df_meta.miner.mort.tong_mouth, comb.fix=TRUE,
		comb.random = FALSE, hakn=FALSE,
		n.e = Sample_size, method.tau = "DL",
		prediction = TRUE,sm="RR", title = "Tongue and mouth cancer mortality among miners")
		summary(meta_miner.mort.tong_mouth.MH)
		###Selection of studies on Buccal and pharyngeal cancer mortality
		df_meta.miner.mort.buc_pha = df_meta[Article_number %in% c(122,89,86,28) &
		Population == "Miner" &
		Outcome == "Mortality" &
		Disease %in% c("Buccal and pharyngeal cancer",
		"Pharyngeal cancer",
		"Buccal cancer",
		"Tongue and month cancer",
		"Salivary gland cancer"),]# SMR
		### Metaanalyse on Buccal and pharyngeal cancer cancer using Dersimonian and Lair method
		meta_miner.mort.buc_pha.DL=metagen(TE = logrr, seTE = Se_logrr, studlab=paste(Study),
		data=df_meta.miner.mort.buc_pha, comb.fix=FALSE,
		comb.random = TRUE,method.tau="DL",hakn=FALSE,
		n.e = Sample_size, n.c = Cases,
		prediction = TRUE,sm="RR", title = "Buccal and pharyngeal cancer mortality among miners")
		summary(meta_miner.mort.buc_pha.DL)
		forest(meta_miner.mort.buc_pha.DL, leftcols = c("studlab", "n.e"))
		### Metaanalyse on Buccal and pharyngeal cancer using comb.fixed method MH
		meta_miner.mort.buc_pha.MH = metagen(TE = logrr, seTE = Se_logrr, studlab=paste(Study),
		data=df_meta.miner.mort.buc_pha, comb.fix=TRUE,
		comb.random = FALSE, hakn=FALSE,
		n.e = Sample_size, method.tau = "DL",
		prediction = TRUE,sm="RR", title = "Buccal and pharyngeal cancer mortality among miners")
		summary(meta_miner.mort.buc_pha.MH)
		####### Funnel plot for publication bias
		png(filename="U:/03 REVUE SYSTEMATIQUE/SCRIPT_META/Results/Funnel plot SMR/Buccal and pharyngeal cancer mortality among miners.png",
		pointsize=14, width = 450, height = 600, units = "px", type ="cairo-png")
		funnel(meta_miner.mort.buc_pha.DL, xlab = "Standardize Mortality Ratio", studlab = TRUE)
		title("Funnel plot for buccal and pharyngeal cancer mortality among miners")
		dev.off()
		###Selection of studies on Thyroid cancer mortality
		df_meta.miner.mort.thyroid = df_meta[df_meta$Article_number %in% c(20,13,44,28,30) &
		df_meta$Population == "Miner" &
		df_meta$Outcome == "Mortality" &
		df_meta$Disease == "Thyroid cancer",]## SMR
		### Metaanalyse on Thyroid cancer using Dersimonian and Lair method
		meta_miner.mort.thyroid.DL=metagen(TE = logrr, seTE = Se_logrr, studlab=paste(Study),
		data=df_meta.miner.mort.thyroid, comb.fix=FALSE,
		comb.random = TRUE,method.tau="DL",hakn=FALSE,
		n.e = Sample_size, n.c = Cases,
		prediction = TRUE,sm="RR", title = "Thyroid cancer mortality among miners")
		summary(meta_miner.mort.thyroid.DL)
		forest(meta_miner.mort.thyroid.DL, leftcols = c("studlab", "n.e"))
		### Metaanalyse on Thyroid cancer using comb.fixed method MH
		meta_miner.mort.thyroid.MH = metagen(TE = logrr, seTE = Se_logrr, studlab=paste(Study),
		data=df_meta.miner.mort.thyroid, comb.fix=TRUE,
		comb.random = FALSE, hakn=FALSE,
		n.e = Sample_size, method.tau = "DL",
		prediction = TRUE,sm="RR", title = "Thyroid cancer mortality among miners")
		summary(meta_miner.mort.thyroid.MH)
		####### Funnel plot for publication bias
		png(filename="U:/03 REVUE SYSTEMATIQUE/SCRIPT_META/Results/Funnel plot SMR/Thyroid cancer mortality among miners.png",
		pointsize=14, width = 500, height = 400, units = "px", type ="cairo-png")
		funnel(meta_miner.mort.thyroid.DL, xlab = "Standardize Mortality Ratio", studlab = TRUE)
		title("Funnel plot for thyroid cancer mortality among miners")
		dev.off()
		###Selection of studies on Thyroid and other endocrine glands cancer mortality
		df_meta.miner.mort.thyroid_other = df_meta[Article_number %in% c(89,95,20,13,44,28,30) &
		Population == "Miner" &
		Outcome == "Mortality" &
		Disease %in% c("Thyroid cancer","Thyroid and other endocrine glands cancer"),]## SMR
		### Metaanalyse on Thyroid and other endocrine glands cancer using Dersimonian and Lair method
		meta_miner.mort.thyroid_other.DL=metagen(TE = logrr, seTE = Se_logrr, studlab=paste(Study),
		data=df_meta.miner.mort.thyroid_other, comb.fix=FALSE,
		comb.random = TRUE,method.tau="DL",hakn=FALSE,
		n.e = Sample_size, n.c = Cases,
		prediction = TRUE,sm="RR",
		title = "Thyroid and other endocrine glands cancer mortality among miners")
		summary(meta_miner.mort.thyroid_other.DL)
		forest(meta_miner.mort.thyroid_other.DL, leftcols = c("studlab", "n.e"))
		### Metaanalyse on Thyroid and other endocrine glands cancer using comb.fixed method MH
		meta_miner.mort.thyroid_other.MH = metagen(TE = logrr, seTE = Se_logrr, studlab=paste(Study),
		data=df_meta.miner.mort.thyroid_other, comb.fix=TRUE,
		comb.random = FALSE, hakn=FALSE,
		n.e = Sample_size, method.tau = "DL",
		prediction = TRUE,sm="RR",
		title = "Thyroid and other endocrine glands cancer mortality among miners")
		summary(meta_miner.mort.thyroid_other.MH)
		####### Funnel plot for publication bias
		png(filename="U:/03 REVUE SYSTEMATIQUE/SCRIPT_META/Results/Funnel plot SMR/Thyroid and other endocrine glands cancer mortality among miners.png",
		pointsize=14, width = 700, height = 400, units = "px", type ="cairo-png")
		funnel(meta_miner.mort.thyroid_other.DL, xlab = "Standardize Mortality Ratio", studlab = TRUE)
		title("Funnel plot for thyroid and other endocrine glands cancer mortality among miners")
		dev.off()
		###Selection of studies on digestive cancer mortality
		df_meta.miner.mort.digestive = df_meta[df_meta$Article_number %in% c(122,86,108,28,80,89,99,34) &
		df_meta$Population == "Miner" &
		df_meta$Outcome == "Mortality" &
		df_meta$Disease %in% c("Esophagus cancer",
		"Stomach cancer",
		"Liver and gallbladder cancer",
		"Liver cancer",
		"Gallbladder cancer",
		"Pancreatic cancer",
		"Colorectal cancer",
		"Colon cancer",
		"Rectal cancer",
		"Intestine cancer",
		"Digestive cancer"),]## ERR # RR
		##We need to remove the study 122 where disease is anyother than digestive cancer
		df_meta.miner.mort.digestive = df_meta.miner.mort.digestive[!(Article_number == "122" &
		Disease !="Digestive cancer"),]
		### Metaanalysis on digestive cancer using Dersimonia and Lair method
		meta_miner.mort.digestive.DL = metagen(TE = logrr, seTE = Se_logrr, studlab=paste(Study),
		data=df_meta.miner.mort.digestive, comb.fix=FALSE,
		comb.random = TRUE,method.tau="DL",hakn=FALSE,
		n.e = Sample_size, n.c = Cases,
		prediction = TRUE,sm="RR",
		title = "Digestive cancer mortality among miners")
		summary(meta_miner.mort.digestive.DL)
		forest(meta_miner.mort.digestive.DL, leftcols = c("studlab", "n.e"))
		### Metaanalyse on Digestive cancer using Mantel & Haenszel method MH
		meta_miner.mort.digestive.MH = metagen(TE = logrr, seTE = Se_logrr, studlab=paste(Study),
		data=df_meta.miner.mort.digestive, comb.fix=TRUE,
		comb.random = FALSE, hakn=FALSE,
		n.e = Sample_size, method.tau = "DL",
		prediction = TRUE,sm="RR",
		title = "Digestive cancer mortality among miners")
		summary(meta_miner.mort.digestive.MH)
		####### Funnel plot for publication bias
		png(filename="U:/03 REVUE SYSTEMATIQUE/SCRIPT_META/Results/Funnel plot SMR/Digestive cancer mortality among miners.png",
		pointsize=14, width = 500, height = 500, units = "px", type ="cairo-png")
		funnel(meta_miner.mort.digestive.DL, xlab = "Standardize Mortality Ratio")
		title("Funnel plot for digestive cancer mortality among miners")
		dev.off()
		###Selection of studies on Esophagus cancer mortality
		df_meta.miner.mort.esophagus = df_meta[Article_number %in% c(86,108,28,122,80,89) &
		Population == "Miner" &
		Outcome == "Mortality" &
		Disease == "Esophagus cancer",]# SMR
		### Metaanalyse on Esophagus cancer using Dersimonian and Lair method
		meta_miner.mort.esophagus.DL=metagen(TE = logrr, seTE = Se_logrr, studlab=paste(Study),
		data=df_meta.miner.mort.esophagus, comb.fix=FALSE,
		comb.random = TRUE,method.tau="DL",hakn=FALSE,
		n.e = Sample_size, n.c = Cases,
		prediction = TRUE,sm="RR", title = "Esophagus cancer mortality among miners")
		summary(meta_miner.mort.esophagus.DL)
		forest(meta_miner.mort.esophagus.DL, leftcols = c("studlab", "n.e"))
		### Metaanalyse on Esophagus cancer using comb.fixed method MH
		meta_miner.mort.esophagus.MH = metagen(TE = logrr, seTE = Se_logrr, studlab=paste(Study),
		data=df_meta.miner.mort.esophagus, comb.fix=TRUE,
		comb.random = FALSE, hakn=FALSE,
		n.e = Sample_size, method.tau = "DL",
		prediction = TRUE,sm="RR", title = "Esophagus cancer mortality among miners")
		summary(meta_miner.mort.esophagus.MH)
		####### Funnel plot for publication bias
		png(filename="U:/03 REVUE SYSTEMATIQUE/SCRIPT_META/Results/Funnel plot SMR/Esophagus cancer mortality among miners.png",
		pointsize=14, width = 500, height = 400, units = "px", type ="cairo-png")
		funnel(meta_miner.mort.esophagus.DL, xlab = "Standardize Mortality Ratio", studlab = TRUE)
		title("Funnel plot for esophagus cancer mortality among miners")
		dev.off()
		###Selection of studies on stomach cancer mortality
		df_meta.miner.mort.stomach = df_meta[df_meta$Article_number %in% c(86,99,108,122,80,89,28,34) &
		df_meta$Population == "Miner" &
		df_meta$Outcome == "Mortality" &
		df_meta$Disease =="Stomach cancer",]## SMR
		### Metaanalysis on Stomach cancer using Dersimonia and Lair method
		meta_miner.mort.stomach.DL = metagen(TE = logrr, seTE = Se_logrr, studlab=paste(Study),
		data=df_meta.miner.mort.stomach, comb.fix=FALSE,
		comb.random = TRUE,method.tau="DL",hakn=FALSE,
		n.e = Sample_size, n.c = Cases,
		prediction = TRUE,sm="RR",
		title = "Stomach cancer mortality among miners")
		summary(meta_miner.mort.stomach.DL)
		forest(meta_miner.mort.stomach.DL, leftcols = c("studlab", "n.e"))
		### Metaanalyse on Stomach cancer using Mantel & Haenszel method MH
		meta_miner.mort.stomach.MH = metagen(TE = logrr, seTE = Se_logrr, studlab=paste(Study),
		data=df_meta.miner.mort.stomach, comb.fix=TRUE,
		comb.random = FALSE, hakn=FALSE,
		n.e = Sample_size, method.tau = "DL",
		prediction = TRUE,sm="RR",
		title = "Stomach cancer mortality among miners")
		summary(meta_miner.mort.stomach.MH)
		####### Funnel plot for publication bias
		png(filename="U:/03 REVUE SYSTEMATIQUE/SCRIPT_META/Results/Funnel plot SMR/Stomach cancer mortality among miners.png",
		pointsize=14, width = 650, height = 500, units = "px", type ="cairo-png")
		funnel(meta_miner.mort.stomach.DL, xlab = "Standardize Mortality Ratio", studlab = TRUE)
		title("Funnel plot for stomach cancer mortality among miners")
		dev.off()
		###Selection of studies on liver cancer mortality
		df_meta.miner.mort.liver = df_meta[Article_number %in% c(20,13,12,122,80,30,28,44) &
		Population == "Miner" &
		Outcome == "Mortality" &
		Disease =="Liver cancer",]## SMR
		### Metaanalysis on liver cancer using Dersimonia and Lair method
		meta_miner.mort.liver.DL = metagen(TE = logrr, seTE = Se_logrr, studlab=paste(Study),
		data=df_meta.miner.mort.liver, comb.fix=FALSE,
		comb.random = TRUE,method.tau="DL",hakn=FALSE,
		n.e = Sample_size, n.c = Cases,
		prediction = TRUE,sm="RR",
		title = "Liver cancer mortality among miners")
		summary(meta_miner.mort.liver.DL)
		forest(meta_miner.mort.liver.DL, leftcols = c("studlab", "n.e"))
		### Metaanalyse on Liver cancer using Mantel & Haenszel method MH
		meta_miner.mort.liver.MH = metagen(TE = logrr, seTE = Se_logrr, studlab=paste(Study),
		data=df_meta.miner.mort.liver, comb.fix=TRUE,
		comb.random = FALSE, hakn=FALSE,
		n.e = Sample_size, method.tau = "DL",
		prediction = TRUE,sm="RR",
		title = "Liver cancer mortality among miners")
		summary(meta_miner.mort.liver.MH)
		####### Funnel plot for publication bias
		png(filename="U:/03 REVUE SYSTEMATIQUE/SCRIPT_META/Results/Funnel plot SMR/Liver cancer mortality among miners.png",
		pointsize=14, width = 600, height = 400, units = "px", type ="cairo-png")
		funnel(meta_miner.mort.liver.DL, xlab = "Standardize Mortality Ratio", studlab = TRUE)
		title("Funnel plot for liver cancer mortality among miners")
		dev.off()
		###Selection of studies on Gallbladder cancer mortality
		df_meta.miner.mort.gallbladder = df_meta[Article_number %in% c(20,30,28,44,45) &
		Population == "Miner" &
		Outcome == "Mortality" &
		Disease =="Gallbladder cancer",]## SMR
		### Metaanalysis on Gallbladder cancer using Dersimonia and Lair method
		meta_miner.mort.gallbladder.DL = metagen(TE = logrr, seTE = Se_logrr, studlab=paste(Study),
		data=df_meta.miner.mort.gallbladder , comb.fix=FALSE,
		comb.random = TRUE,method.tau="DL",hakn=FALSE,
		n.e = Sample_size, n.c = Cases,
		prediction = TRUE,sm="RR",
		title = "Gallbladder cancer mortality among miners")
		summary(meta_miner.mort.gallbladder.DL)
		forest(meta_miner.mort.gallbladder.DL, leftcols = c("studlab", "n.e"))
		### Metaanalyse on Gallbladder cancer using Mantel & Haenszel method MH
		meta_miner.mort.gallbladder.MH = metagen(TE = logrr, seTE = Se_logrr, studlab=paste(Study),
		data=df_meta.miner.mort.gallbladder , comb.fix=TRUE,
		comb.random = FALSE, hakn=FALSE,
		n.e = Sample_size, method.tau = "DL",
		prediction = TRUE,sm="RR",
		title = "Gallbladder cancer mortality among miners")
		summary(meta_miner.mort.gallbladder.MH)
		####### Funnel plot for publication bias
		png(filename="U:/03 REVUE SYSTEMATIQUE/SCRIPT_META/Results/Funnel plot SMR/Gallbladder cancer mortality among miners.png",
		pointsize=14, width = 700, height =400, units = "px", type ="cairo-png")
		funnel(meta_miner.mort.gallbladder.DL, xlab = "Standardize Mortality Ratio", studlab = TRUE)
		title("Funnel plot for Gallbladder cancer mortality among miners")
		dev.off()
		###Selection of studies on Liver and gallblader cancer mortality
		df_meta.miner.mort.liver_other = df_meta[Article_number %in% c(86,89,122,80,28) &
		Population == "Miner" &
		Outcome == "Mortality" &
		Disease %in% c("Liver and gallbladder cancer",
		"Liver cancer",
		"Gallbladder cancer"),]## SMR
		### Metaanalysis on Liver and gallbladder cancer using Dersimonia and Lair method
		meta_miner.mort.liver_other.DL = metagen(TE = logrr, seTE = Se_logrr, studlab=paste(Study),
		data=df_meta.miner.mort.liver_other, comb.fix=FALSE,
		comb.random = TRUE,method.tau="DL",hakn=FALSE,
		n.e = Sample_size, n.c = Cases,
		prediction = TRUE,sm="RR",
		title = "Liver and gallbladder cancer mortality among miners")
		summary(meta_miner.mort.liver_other.DL)
		forest(meta_miner.mort.liver_other.DL, leftcols = c("studlab", "n.e"))
		### Metaanalyse on Liver and gallbladder cancer using Mantel & Haenszel method MH
		meta_miner.mort.liver_other.MH = metagen(TE = logrr, seTE = Se_logrr, studlab=paste(Study),
		data=df_meta.miner.mort.liver_other, comb.fix=TRUE,
		comb.random = FALSE, hakn=FALSE,
		n.e = Sample_size, method.tau = "DL",
		prediction = TRUE,sm="RR",
		title = "Liver and gallbladder cancer mortality among miners")
		summary(meta_miner.mort.liver_other.MH)
		####### Funnel plot for publication bias
		png(filename="U:/03 REVUE SYSTEMATIQUE/SCRIPT_META/Results/Funnel plot SMR/Liver and gallbladder cancer mortality among miners.png",
		pointsize=14, width = 750, height = 450, units = "px", type ="cairo-png")
		funnel(meta_miner.mort.liver_other.DL, xlab = "Standardize Mortality Ratio", studlab = TRUE)
		title("Funnel plot for liver and gallbladder cancer mortality among miners")
		dev.off()
		###Selection of studies on pancreatic cancer mortality
		df_meta.miner.mort.pancr = df_meta[df_meta$Article_number %in% c(86,122,89,28) &
		df_meta$Population == "Miner" &
		df_meta$Outcome == "Mortality" &
		df_meta$Disease =="Pancreatic cancer",]## SMR
		### Metaanalysis on Pancreatic cancer using Dersimonia and Lair method
		meta_miner.mort.pancr.DL = metagen(TE = logrr, seTE = Se_logrr, studlab=paste(Study),
		data=df_meta.miner.mort.pancr, comb.fix=FALSE,
		comb.random = TRUE,method.tau="DL",hakn=FALSE,
		n.e = Sample_size, n.c = Cases,
		prediction = TRUE,sm="RR",
		title = "Pancreatic cancer mortality among miners")
		summary(meta_miner.mort.pancr.DL)
		forest(meta_miner.mort.pancr.DL, leftcols = c("studlab", "n.e"))
		### Metaanalyse on Pancreatic cancer using Mantel & Haenszel method MH
		meta_miner.mort.pancr.MH = metagen(TE = logrr, seTE = Se_logrr, studlab=paste(Study),
		data=df_meta.miner.mort.pancr, comb.fix=TRUE,
		comb.random = FALSE, hakn=TRUE,
		n.e = Sample_size, method.tau = "DL",
		prediction = TRUE,sm="RR",
		title = "Pancreatic cancer mortality among miners")
		summary(meta_miner.mort.pancr.MH)
		####### Funnel plot for publication bias
		png(filename="U:/03 REVUE SYSTEMATIQUE/SCRIPT_META/Results/Funnel plot SMR/Pancreatic cancer mortality among miners.png",
		pointsize=14, width = 600, height = 400, units = "px", type ="cairo-png")
		funnel(meta_miner.mort.pancr.DL, xlab = "Standardize Mortality Ratio", studlab = TRUE)
		title("Funnel plot for pancreatic cancer mortality among miners")
		dev.off()
		###Selection of studies on Colon cancer mortality
		df_meta.miner.mort.colon = df_meta[df_meta$Article_number %in% c(20,139,95,89,45) &
		df_meta$Population == "Miner" &
		df_meta$Outcome == "Mortality" &
		df_meta$Disease =="Colon cancer",]
		### Metaanalysis on Colon cancer using Dersimonia and Lair method
		meta_miner.mort.colon.DL = metagen(TE = logrr, seTE = Se_logrr, studlab=paste(Study),
		data=df_meta.miner.mort.colon, comb.fix=FALSE,
		comb.random = TRUE,method.tau="DL",hakn=FALSE,
		n.e = Sample_size, n.c = Cases,
		prediction = TRUE,sm="RR",
		title = "Colon cancer mortality among miners")
		summary(meta_miner.mort.colon.DL)
		forest(meta_miner.mort.colon.DL, leftcols = c("studlab", "n.e"))
		### Metaanalyse on Colon cancer using Mantel & Haenszel method MH
		meta_miner.mort.colon.MH = metagen(TE = logrr, seTE = Se_logrr, studlab=paste(Study),
		data=df_meta.miner.mort.colon, comb.fix=TRUE,
		comb.random = FALSE, hakn=TRUE,
		n.e = Sample_size, method.tau = "DL",
		prediction = TRUE,sm="RR",
		title = "Colon cancer mortality among miners")
		summary(meta_miner.mort.colon.MH)
		####### Funnel plot for publication bias
		png(filename="U:/03 REVUE SYSTEMATIQUE/SCRIPT_META/Results/Funnel plot SMR/Colon cancer mortality among miners.png",
		pointsize=14, width = 700, height = 400, units = "px", type ="cairo-png")
		funnel(meta_miner.mort.colon.DL, xlab = "Standardize Mortality Ratio", studlab = TRUE)
		title("Funnel plot for colon cancer mortality among miners")
		dev.off()
		###Selection of studies on rectal cancer mortality
		df_meta.miner.mort.rectum = df_meta[df_meta$Article_number %in% c(86,28,89) &
		df_meta$Population == "Miner" &
		df_meta$Outcome == "Mortality" &
		df_meta$Disease =="Rectal cancer",]## SIM
		### Metaanalysis on rectal cancer using Dersimonia and Lair method
		meta_miner.mort.rectum.DL = metagen(TE = logrr, seTE = Se_logrr, studlab=paste(Study),
		data=df_meta.miner.mort.rectum, comb.fix=FALSE,
		comb.random = TRUE,method.tau="DL",hakn=FALSE,
		n.e = Sample_size, n.c = Cases,
		prediction = TRUE,sm="RR",
		title = "Rectal cancer mortality among miners")
		summary(meta_miner.mort.rectum.DL)
		forest(meta_miner.mort.rectum.DL, leftcols = c("studlab", "n.e"))
		### Metaanalyse on Rectal cancer using Mantel & Haenszel method MH
		meta_miner.mort.rectum.MH = metagen(TE = logrr, seTE = Se_logrr, studlab=paste(Study),
		data=df_meta.miner.mort.rectum, comb.fix=TRUE,
		comb.random = FALSE, hakn=FALSE,
		n.e = Sample_size, method.tau = "DL",
		prediction = TRUE,sm="RR",
		title = "Rectal cancer mortality among miners")
		summary(meta_miner.mort.rectum.MH)
		####### Funnel plot for publication bias
		png(filename="U:/03 REVUE SYSTEMATIQUE/SCRIPT_META/Results/Funnel plot SMR/Rectal cancer mortality among miners.png",
		pointsize=14, width = 400, height = 400, units = "px", type ="cairo-png")
		funnel(meta_miner.mort.rectum.DL, xlab = "Standardize Mortality Ratio", studlab = TRUE)
		title("Funnel plot for rectal cancer mortality among miners")
		dev.off()
		###Selection of studies on Intestine cancer mortality
		df_meta.miner.mort.intestine = df_meta[Article_number %in% c(86,99,28,89) &
		Population == "Miner" &
		Outcome == "Mortality" &
		Disease %in% c("Colon cancer",
		"Intestine cancer"),]## SMR
		### Metaanalysis on intestine cancer using Dersimonia and Lair method
		meta_miner.mort.intestine.DL = metagen(TE = logrr, seTE = Se_logrr, studlab=paste(Study),
		data=df_meta.miner.mort.intestine, comb.fix=FALSE,
		comb.random = TRUE,method.tau="DL",hakn=FALSE,
		n.e = Sample_size, n.c = Cases,
		prediction = TRUE,sm="RR",
		title = "Intestine cancer mortality among miners")
		summary(meta_miner.mort.intestine.DL)
		forest(meta_miner.mort.intestine.DL, leftcols = c("studlab", "n.e"))
		### Metaanalyse on intestine cancer using Mantel & Haenszel method MH
		meta_miner.mort.intestine.MH = metagen(TE = logrr, seTE = Se_logrr, studlab=paste(Study),
		data=df_meta.miner.mort.intestine, comb.fix=TRUE,
		comb.random = FALSE, hakn=FALSE,
		n.e = Sample_size, method.tau = "DL",
		prediction = TRUE,sm="RR",
		title = "Intestine cancer mortality among miners")
		summary(meta_miner.mort.intestine.MH)
		####### Funnel plot for publication bias
		png(filename="U:/03 REVUE SYSTEMATIQUE/SCRIPT_META/Results/Funnel plot SMR/Intestine cancer mortality among miners.png",
		pointsize=14, width = 400, height =500, units = "px", type ="cairo-png")
		funnel(meta_miner.mort.intestine.DL, xlab = "Standardize Mortality Ratio", studlab = TRUE)
		title("Funnel plot for intestine cancer mortality among miners")
		dev.off()
		###Selection of studies on Intestine and rectal cancer mortality
		df_meta.miner.mort.intest_rectal = df_meta[df_meta$Article_number %in% c(122,108,86,99,28,89) &
		df_meta$Population == "Miner" &
		df_meta$Outcome == "Mortality" &
		df_meta$Disease %in% c("Colon cancer",
		"Rectal cancer",
		"Intestine cancer",
		"Colorectal cancer",
		"Intestine and rectal cancer"),]## SMR
		### Metaanalysis on Intestine and rectal cancer using Dersimonia and Lair method
		meta_miner.mort.intest_rectal.DL = metagen(TE = logrr, seTE = Se_logrr, studlab=paste(Study),
		data=df_meta.miner.mort.intest_rectal, comb.fix=FALSE,
		comb.random = TRUE,method.tau="DL",hakn=FALSE,
		n.e = Sample_size, n.c = Cases,
		prediction = TRUE,sm="RR",
		title = "Intestine and rectal cancer mortality among miners")
		summary(meta_miner.mort.intest_rectal.DL)
		forest(meta_miner.mort.intest_rectal.DL, leftcols = c("studlab", "n.e"))
		### Metaanalyse on Intestine and rectal cancer using Mantel & Haenszel method MH
		meta_miner.mort.intest_rectal.MH = metagen(TE = logrr, seTE = Se_logrr, studlab=paste(Study),
		data=df_meta.miner.mort.intest_rectal, comb.fix=TRUE,
		comb.random = FALSE, hakn=FALSE,
		n.e = Sample_size, method.tau = "DL",
		prediction = TRUE,sm="RR",
		title = "Intestine and rectal cancer mortality among miners")
		summary(meta_miner.mort.intest_rectal.MH)
		####### Funnel plot for publication bias
		png(filename="U:/03 REVUE SYSTEMATIQUE/SCRIPT_META/Results/Funnel plot SMR/Intestine and rectal cancer mortality among miners.png",
		pointsize=14, width = 400, height =400, units = "px", type ="cairo-png")
		funnel(meta_miner.mort.intest_rectal.DL, xlab = "Standardize Mortality Ratio")
		title("Funnel plot for intestine and rectal cancer mortality among miners")
		dev.off()
		###Selection of studies on Prostate cancer mortality
		df_meta.miner.mort.prostate = df_meta[df_meta$Article_number %in% c(86,108,122,89,28) &
		df_meta$Population == "Miner" &
		df_meta$Outcome == "Mortality" &
		df_meta$Disease =="Prostate cancer",]## SMR
		### Metaanalysis on Prostate cancer using Dersimonia and Lair method
		meta_miner.mort.prostate.DL = metagen(TE = logrr, seTE = Se_logrr, studlab=paste(Study),
		data=df_meta.miner.mort.prostate, comb.fix=FALSE,
		comb.random = TRUE,method.tau="DL",hakn=FALSE,
		n.e = Sample_size, n.c = Cases,
		prediction = TRUE,sm="RR",
		title = "Prostate cancer mortality among miners")
		summary(meta_miner.mort.prostate.DL)
		forest(meta_miner.mort.prostate.DL, leftcols = c("studlab", "n.e"))
		### Metaanalyse on Prostate cancer using Mantel & Haenszel method MH
		meta_miner.mort.prostate.MH = metagen(TE = logrr, seTE = Se_logrr, studlab=paste(Study),
		data=df_meta.miner.mort.prostate, comb.fix=TRUE,
		comb.random = FALSE, hakn=FALSE,
		n.e = Sample_size, method.tau = "DL",
		prediction = TRUE,sm="RR",
		title = "Prostate cancer mortality among miners")
		summary(meta_miner.mort.prostate.MH)
		####### Funnel plot for publication bias
		png(filename="U:/03 REVUE SYSTEMATIQUE/SCRIPT_META/Results/Funnel plot SMR/Prostate cancer mortality among miners.png",
		pointsize=14, width = 550, height =400, units = "px", type ="cairo-png")
		funnel(meta_miner.mort.prostate.DL, xlab = "Standardize Mortality Ratio", studlab = TRUE)
		title("Funnel plot for prostate cancer mortality among miners")
		dev.off()
		###Selection of studies on testis cancer mortality
		df_meta.miner.mort.testis = df_meta[df_meta$Article_number %in% c(20,44,13,28,30) &
		df_meta$Population == "Miner" &
		df_meta$Outcome == "Mortality" &
		df_meta$Disease =="Testis cancer",]## SMR
		### Metaanalysis on testis cancer using Dersimonia and Lair method
		meta_miner.mort.testis.DL = metagen(TE = logrr, seTE = Se_logrr, studlab=paste(Study),
		data=df_meta.miner.mort.testis, comb.fix=FALSE,
		comb.random = TRUE,method.tau="DL",hakn=FALSE,
		n.e = Sample_size, n.c = Cases,
		prediction = TRUE,sm="RR",
		title = "Testis cancer mortality among miners")
		summary(meta_miner.mort.testis.DL)
		forest(meta_miner.mort.testis.DL, leftcols = c("studlab", "n.e"))
		### Metaanalyse on testis cancer using Mantel & Haenszel method MH
		meta_miner.mort.testis.MH = metagen(TE = logrr, seTE = Se_logrr, studlab=paste(Study),
		data=df_meta.miner.mort.testis, comb.fix=TRUE,
		comb.random = FALSE, hakn=FALSE,
		n.e = Sample_size, method.tau = "DL",
		prediction = TRUE,sm="RR",
		title = "Testis cancer mortality among miners")
		summary(meta_miner.mort.testis.MH)
		####### Funnel plot for publication bias
		png(filename="U:/03 REVUE SYSTEMATIQUE/SCRIPT_META/Results/Funnel plot SMR/Testis cancer mortality among miners.png",
		pointsize=14, width = 450, height =400, units = "px", type ="cairo-png")
		funnel(meta_miner.mort.testis.DL, xlab = "Standardize Mortality Ratio", studlab = TRUE)
		title("Funnel plot for testis cancer mortality among miners")
		dev.off()
		###Selection of studies on Testis and other male genital organs cancer excluding prostate cancer mortality
		df_meta.miner.mort.testis_other = df_meta[Article_number %in% c(20,44,13,28,30,89) &
		Population == "Miner" &
		Outcome == "Mortality" &
		Disease %in% c("Testis cancer",
		"Testis and other male genital organs cancer excluding prostate cancer"),]## SMR
		### Metaanalysis on Testis and other male genital organs cancer excluding prostate cancer using Dersimonia and Lair method
		meta_miner.mort.testis_other.DL = metagen(TE = logrr, seTE = Se_logrr, studlab=paste(Study),
		data=df_meta.miner.mort.testis_other, comb.fix=FALSE,
		comb.random = TRUE,method.tau="DL",hakn=FALSE,
		n.e = Sample_size, n.c = Cases,
		prediction = TRUE,sm="RR",
		title = "Testis and other male genital organs cancer excluding prostate cancer mortality among miners")
		summary(meta_miner.mort.testis_other.DL)
		forest(meta_miner.mort.testis_other.DL, leftcols = c("studlab", "n.e"))
		### Metaanalyse on Testis and other male genital organs cancer excluding prostate cancer using Mantel & Haenszel method MH
		meta_miner.mort.testis_other.MH = metagen(TE = logrr, seTE = Se_logrr, studlab=paste(Study),
		data=df_meta.miner.mort.testis_other, comb.fix=TRUE,
		comb.random = FALSE, hakn=FALSE,
		n.e = Sample_size, method.tau = "DL",
		prediction = TRUE,sm="RR",
		title = "Testis and other male genital organs cancer excluding prostate cancer mortality among miners")
		summary(meta_miner.mort.testis_other.MH)
		####### Funnel plot for publication bias
		png(filename="U:/03 REVUE SYSTEMATIQUE/SCRIPT_META/Results/Funnel plot SMR/Testis and other male genital organs cancer excluding prostate cancer mortality among miners.png",
		pointsize=14, width = 900, height =650, units = "px", type ="cairo-png")
		funnel(meta_miner.mort.testis_other.DL, xlab = "Standardize Mortality Ratio", studlab = TRUE)
		title("Funnel plot for testis and other male genital organs cancer excluding prostate cancer mortality among miners")
		dev.off()
		###Selection of studies on Bladder cancer mortality
		df_meta.miner.mort.bladder = df_meta[df_meta$Article_number %in% c(20,44,12,139,122,30,45) &
		df_meta$Population == "Miner" &
		df_meta$Outcome == "Mortality" &
		df_meta$Disease =="Bladder cancer",]## ERR
		### Metaanalysis on Bladder cancer using Dersimonia and Lair method
		meta_miner.mort.bladder.DL = metagen(TE = logrr, seTE = Se_logrr, studlab=paste(Study),
		data=df_meta.miner.mort.bladder, comb.fix=FALSE,
		comb.random = TRUE,method.tau="DL",hakn=FALSE,
		n.e = Sample_size, n.c = Cases,
		prediction = TRUE,sm="RR",
		title = "Bladder cancer mortality among miners")
		summary(meta_miner.mort.bladder.DL)
		forest(meta_miner.mort.bladder.DL, leftcols = c("studlab", "n.e"))
		### Metaanalyse on Bladder cancer using Mantel & Haenszel method MH
		meta_miner.mort.bladder.MH = metagen(TE = logrr, seTE = Se_logrr, studlab=paste(Study),
		data=df_meta.miner.mort.bladder, comb.fix=TRUE,
		comb.random = FALSE, hakn=FALSE,
		n.e = Sample_size, method.tau = "DL",
		prediction = TRUE,sm="RR",
		title = "Bladder cancer mortality among miners")
		summary(meta_miner.mort.bladder.MH)
		####### Funnel plot for publication bias
		png(filename="U:/03 REVUE SYSTEMATIQUE/SCRIPT_META/Results/Funnel plot SMR/Bladder cancer mortality among miners.png",
		pointsize=14, width = 470, height =400, units = "px", type ="cairo-png")
		funnel(meta_miner.mort.bladder.DL, xlab = "Standardize Mortality Ratio", studlab = TRUE)
		title("Funnel plot for bladder cancer mortality among miners")
		dev.off()
		###Selection of studies on Bladder and other urinary cancer mortality
		df_meta.miner.mort.bladder_other = df_meta[df_meta$Article_number %in% c(89,99,86,28,122)&
		df_meta$Population == "Miner" &
		df_meta$Outcome == "Mortality" &
		df_meta$Disease %in% c("Bladder cancer",
		"Bladder and other urinary organs cancer"),]##SMR
		### Metaanalysis on Bladder and other urinary cancer using Dersimonia and Lair method
		meta_miner.mort.bladder_other.DL = metagen(TE = logrr, seTE = Se_logrr, studlab=paste(Study),
		data=df_meta.miner.mort.bladder_other, comb.fix=FALSE,
		comb.random = TRUE,method.tau="DL",hakn=FALSE,
		n.e = Sample_size, n.c = Cases,
		prediction = TRUE,sm="RR",
		title = "Bladder and other urinary cancer mortality among miners")
		summary(meta_miner.mort.bladder_other.DL)
		forest(meta_miner.mort.bladder_other.DL, leftcols = c("studlab", "n.e"))
		### Metaanalyse on bladder and other urinary cancer using Mantel & Haenszel method MH
		meta_miner.mort.bladder_other.MH = metagen(TE = logrr, seTE = Se_logrr, studlab=paste(Study),
		data=df_meta.miner.mort.bladder_other, comb.fix=TRUE,
		comb.random = FALSE, hakn=FALSE,
		n.e = Sample_size, method.tau = "DL",
		prediction = TRUE,sm="RR",
		title = "Bladder and other urinary cancer mortality among miners")
		summary(meta_miner.mort.bladder_other.MH)
		####### Funnel plot for publication bias
		png(filename="U:/03 REVUE SYSTEMATIQUE/SCRIPT_META/Results/Funnel plot SMR/Bladder and other urinary cancer mortality among miners.png",
		pointsize=14, width = 600, height =450, units = "px", type ="cairo-png")
		funnel(meta_miner.mort.bladder_other.DL, xlab = "Standardize Mortality Ratio", studlab = TRUE)
		title("Funnel plot for bladder and other urinary cancer mortality among miners")
		dev.off()
		###Selection of studies on kidney cancer mortality
		df_meta.miner.mort.kidney = df_meta[Article_number %in% c(86,89,28,99) &
		Population == "Miner" &
		Outcome == "Mortality" &
		Disease == "Kidney cancer",]## SMR
		### Metaanalysis on kidney cancer using Dersimonia and Lair method
		meta_miner.mort.kidney.DL = metagen(TE = logrr, seTE = Se_logrr, studlab=paste(Study),
		data=df_meta.miner.mort.kidney, comb.fix=FALSE,
		comb.random = TRUE,method.tau="DL",hakn=FALSE,
		n.e = Sample_size, n.c = Cases,
		prediction = TRUE,sm="RR",
		title = "Kidney cancer mortality among miners")
		summary(meta_miner.mort.kidney.DL)
		forest(meta_miner.mort.kidney.DL, leftcols = c("studlab", "n.e"))
		### Metaanalyse on Kidney cancer using Mantel & Haenszel method MH
		meta_miner.mort.kidney.MH = metagen(TE = logrr, seTE = Se_logrr, studlab=paste(Study),
		data=df_meta.miner.mort.kidney, comb.fix=TRUE,
		comb.random = FALSE, hakn=FALSE,
		n.e = Sample_size, method.tau = "DL",
		prediction = TRUE,sm="RR",
		title = "Kidney cancer mortality among miners")
		summary(meta_miner.mort.kidney.MH)
		####### Funnel plot for publication bias
		png(filename="U:/03 REVUE SYSTEMATIQUE/SCRIPT_META/Results/Funnel plot SMR/Kidney cancer mortality among miners.png",
		pointsize=14, width = 550, height =450, units = "px", type ="cairo-png")
		funnel(meta_miner.mort.kidney.DL, xlab = "Standardize Mortality Ratio", studlab = TRUE)
		title("Funnel plot for Kidney cancer mortality among miners")
		dev.off()
		###Selection of studies on Kidney, ureter, other urinary organs mortality
		df_meta.miner.mort.kidney_other = df_meta[Article_number %in% c(86,122,89,28,99) &
		Population == "Miner" &
		Outcome == "Mortality" &
		Disease %in% c("Kidney cancer",
		"Kidney and other organs cancer"),]## SMR
		### Metaanalysis on Kidney, ureter, other urinary organs using Dersimonia and Lair method
		meta_miner.mort.kidney_other.DL = metagen(TE = logrr, seTE = Se_logrr, studlab=paste(Study),
		data=df_meta.miner.mort.kidney_other, comb.fix=FALSE,
		comb.random = TRUE,method.tau="DL",hakn=FALSE,
		n.e = Sample_size, n.c = Cases,
		prediction = TRUE,sm="RR",
		title = "Kidney, ureter, other urinary organs mortality among miners")
		summary(meta_miner.mort.kidney_other.DL)
		forest(meta_miner.mort.kidney_other.DL, leftcols = c("studlab", "n.e"))
		### Metaanalyse on Kidney, ureter, other urinary organs using Mantel & Haenszel method MH
		meta_miner.mort.kidney_other.MH = metagen(TE = logrr, seTE = Se_logrr, studlab=paste(Study),
		data=df_meta.miner.mort.kidney_other, comb.fix=TRUE,
		comb.random = FALSE, hakn=FALSE,
		n.e = Sample_size, method.tau = "DL",
		prediction = TRUE,sm="RR",
		title = "Kidney, ureter, other urinary organs mortality among miners")
		summary(meta_miner.mort.kidney_other.MH)
		####### Funnel plot for publication bias
		png(filename="U:/03 REVUE SYSTEMATIQUE/SCRIPT_META/Results/Funnel plot SMR/Kidney, ureter, other urinary organs mortality among miners.png",
		pointsize=14, width = 550, height =450, units = "px", type ="cairo-png")
		funnel(meta_miner.mort.kidney_other.DL, xlab = "Standardize Mortality Ratio", studlab = TRUE)
		title("Funnel plot for Kidney, ureter, other urinary organs mortality among miners")
		dev.off()
		###Selection of studies on bone cancer mortality
		df_meta.miner.mort.bone = df_meta[Article_number %in% c(55,13,12,95,89,30,28,44) &
		Population =="Miner" &
		Outcome == "Mortality" &
		Disease == "Bone cancer",]## SMR
		### Metaanalysis on Bone cancer using Dersimonia and Lair method
		meta_miner.mort.bone.DL = metagen(TE = logrr, seTE = Se_logrr, studlab=paste(Study),
		data=df_meta.miner.mort.bone, comb.fix=FALSE,
		comb.random = TRUE,method.tau="DL",hakn=FALSE,
		n.e = Sample_size, n.c = Cases,
		prediction = TRUE,sm="RR",
		title = "Bone cancer mortality among miners")
		summary(meta_miner.mort.bone.DL)
		forest(meta_miner.mort.bone.DL, leftcols = c("studlab", "n.e"))
		### Metaanalyse on Bone cancer using Mantel & Haenszel method MH
		meta_miner.mort.bone.MH = metagen(TE = logrr, seTE = Se_logrr, studlab=paste(Study),
		data=df_meta.miner.mort.bone, comb.fix=TRUE,
		comb.random = FALSE, hakn=FALSE,
		n.e = Sample_size, method.tau = "DL",
		prediction = TRUE,sm="RR",
		title = "Bone cancer mortality among miners")
		summary(meta_miner.mort.bone.MH)
		####### Funnel plot for publication bias
		png(filename="U:/03 REVUE SYSTEMATIQUE/SCRIPT_META/Results/Funnel plot SMR/Bone cancer mortality among miners.png",
		pointsize=14, width = 450, height =400, units = "px", type ="cairo-png")
		funnel(meta_miner.mort.bone.DL, xlab = "Standardize Mortality Ratio", studlab = TRUE)
		title("Funnel plot for Bone cancer mortality among miners")
		dev.off()
		###Selection of studies on Connective and other soft tissue cancer mortality
		df_meta.miner.mort.connective_other = df_meta[Article_number %in% c(13,20,89,30,28,44) &
		df_meta$Population == "Miner" &
		df_meta$Outcome == "Mortality" &
		df_meta$Disease == "Connective and soft tissue cancer",]## SMR
		### Metaanalysis on Connective and other soft tissue cancer using Dersimonia and Lair method
		meta_miner.mort.connective_other.DL = metagen(TE = logrr, seTE = Se_logrr, studlab=paste(Study),
		data=df_meta.miner.mort.connective_other, comb.fix=FALSE,
		comb.random = TRUE,method.tau="DL",hakn=FALSE,
		n.e = Sample_size, n.c = Cases,
		prediction = TRUE,sm="RR",
		title = "Connective and other soft tissue cancer mortality among miners")
		summary(meta_miner.mort.connective_other.DL)
		forest(meta_miner.mort.connective_other.DL, leftcols = c("studlab", "n.e"))
		### Metaanalyse on Connective and other soft tissue cancer using Mantel & Haenszel method MH
		meta_miner.mort.connective_other.MH = metagen(TE = logrr, seTE = Se_logrr, studlab=paste(Study),
		data=df_meta.miner.mort.connective_other, comb.fix=TRUE,
		comb.random = FALSE, hakn=FALSE,
		n.e = Sample_size, method.tau = "DL",
		prediction = TRUE,sm="RR",
		title = "Connective and other soft tissue cancer mortality among miners")
		summary(meta_miner.mort.connective_other.MH)
		####### Funnel plot for publication bias
		png(filename="U:/03 REVUE SYSTEMATIQUE/SCRIPT_META/Results/Funnel plot SMR/Connective and other soft tissue cancer mortality among miners.png",
		pointsize=14, width = 670, height =400, units = "px", type ="cairo-png")
		funnel(meta_miner.mort.connective_other.DL, xlab = "Standardize Mortality Ratio", studlab = TRUE)
		title("Funnel plot for connective and other soft tissue cancer mortality among miners")
		dev.off()
		###Selection of studies on breast cancer mortality
		df_meta.miner.mort.breast = df_meta[Article_number %in% c(55,95,13) &
		Population =="Miner" &
		Outcome == "Mortality" &
		Disease == "Breast cancer",]## SMR
		### Metaanalysis on breast cancer using Dersimonia and Lair method
		meta_miner.mort.breast.DL = metagen(TE = logrr, seTE = Se_logrr, studlab=paste(Study),
		data=df_meta.miner.mort.breast, comb.fix=FALSE,
		comb.random = TRUE,method.tau="DL",hakn=FALSE,
		n.e = Sample_size, n.c = Cases,
		prediction = TRUE,sm="RR",
		title = "Breast cancer mortality among miners")
		summary(meta_miner.mort.breast.DL)
		forest(meta_miner.mort.breast.DL, leftcols = c("studlab", "n.e"))
		### Metaanalyse on breast cancer using Mantel & Haenszel method MH
		meta_miner.mort.breast.MH = metagen(TE = logrr, seTE = Se_logrr, studlab=paste(Study),
		data=df_meta.miner.mort.breast, comb.fix=TRUE,
		comb.random = FALSE, hakn=FALSE,
		n.e = Sample_size, method.tau = "DL",
		prediction = TRUE,sm="RR",
		title = "Breast cancer mortality among miners")
		summary(meta_miner.mort.breast.MH)
		####### Funnel plot for publication bias
		png(filename="U:/03 REVUE SYSTEMATIQUE/SCRIPT_META/Results/Funnel plot SMR/Breast cancer mortality among miners.png",
		pointsize=14, width = 470, height =400, units = "px", type ="cairo-png")
		funnel(meta_miner.mort.breast.DL, xlab = "Standardize Mortality Ratio")
		title("Funnel plot for breast cancer mortality among miners")
		dev.off()
		###Selection of studies on Bronchitis, emphysema, asthma mortality
		df_meta.miner.mort.bron_emph_asth = df_meta[Article_number %in% c(4,95,89,87) &
		Population =="Miner" &
		Outcome == "Mortality" &
		Disease %in% c("Bronchitis and emphysema and asthma",
		"Asthma","Emphysema"),]## SMR
		### Metaanalysis on Bronchitis, emphysema, asthma using Dersimonia and Lair method
		meta_miner.mort.bron_emph_asth.DL = metagen(TE = logrr, seTE = Se_logrr, studlab=paste(Study),
		data=df_meta.miner.mort.bron_emph_asth, comb.fix=FALSE,
		comb.random = TRUE,method.tau="DL",hakn=FALSE,
		n.e = Sample_size, n.c = Cases,
		prediction = TRUE,sm="RR",
		title = "Bronchitis, emphysema, asthma mortality among miners")
		summary(meta_miner.mort.bron_emph_asth.DL)
		forest(meta_miner.mort.bron_emph_asth.DL, leftcols = c("studlab", "n.e"))
		### Metaanalyse on Bronchitis, emphysema, asthma using Mantel & Haenszel method MH
		meta_miner.mort.bron_emph_asth.MH = metagen(TE = logrr, seTE = Se_logrr, studlab=paste(Study),
		data=df_meta.miner.mort.bron_emph_asth, comb.fix=TRUE,
		comb.random = FALSE, hakn=FALSE,
		n.e = Sample_size, method.tau = "DL",
		prediction = TRUE,sm="RR",
		title = "Bronchitis, emphysema, asthma mortality among miners")
		summary(meta_miner.mort.bron_emph_asth.MH)
		####### Funnel plot for publication bias
		png(filename="U:/03 REVUE SYSTEMATIQUE/SCRIPT_META/Results/Funnel plot SMR/Bronchitis, emphysema, asthma mortality among miners.png",
		pointsize=14, width = 600, height =400, units = "px", type ="cairo-png")
		funnel(meta_miner.mort.bron_emph_asth.DL, xlab = "Standardize Mortality Ratio", studlab = TRUE)
		title("Funnel plot for bronchitis, emphysema, asthma mortality among miners")
		dev.off()
		###Selection of studies on COPD mortality
		df_meta.miner.mort.copd = df_meta[Article_number %in% c(86,99) &
		Population == "Miner" &
		Outcome == "Mortality" &
		Disease == "COPD",]## SMR
		### Metaanalysis on COPD using Dersimonia and Lair method
		meta_miner.mort.copd.DL = metagen(TE = logrr, seTE = Se_logrr, studlab=paste(Study),
		data=df_meta.miner.mort.copd, comb.fix=FALSE,
		comb.random = TRUE,method.tau="DL",hakn=FALSE,
		n.e = Sample_size, n.c = Cases,
		prediction = TRUE,sm="RR",
		title = "COPD mortality among miners")
		summary(meta_miner.mort.copd.DL)
		forest(meta_miner.mort.copd.DL, leftcols = c("studlab", "n.e"))
		### Metaanalyse on COPD using Mantel & Haenszel method MH
		meta_miner.mort.copd.MH = metagen(TE = logrr, seTE = Se_logrr, studlab=paste(Study),
		data=df_meta.miner.mort.copd, comb.fix=TRUE,
		comb.random = FALSE, hakn=FALSE,
		n.e = Sample_size, method.tau = "DL",
		prediction = TRUE,sm="RR",
		title = "COPD mortality among miners")
		summary(meta_miner.mort.copd.MH)
		####### Funnel plot for publication bias
		png(filename="U:/03 REVUE SYSTEMATIQUE/SCRIPT_META/Results/Funnel plot SMR/COPD mortality among miners.png",
		pointsize=14, width = 400, height =400, units = "px", type ="cairo-png")
		funnel(meta_miner.mort.copd.DL, xlab = "Standardize Mortality Ratio", studlab = TRUE)
		title("Funnel plot for COPD mortality among miners")
		dev.off()
		###Selection of studies on COPD and Asthma
		df_meta.miner.mort.copd_other = df_meta[Article_number %in% c(86,99,4,89) &
		Population == "Miner" &
		Outcome == "Mortality" &
		Disease %in% c("COPD",
		"Asthma",
		"Bronchitis and emphysema and asthma"),]## SMR
		##We need to remove the study 4 where disease is COPD
		df_meta.miner.mort.copd_other = df_meta.miner.mort.copd_other[!(Article_number =="4"&
		Disease=="COPD"),]
		### Metaanalysis on COPD using Dersimonia and Lair method
		meta_miner.mort.copd_other.DL = metagen(TE = logrr, seTE = Se_logrr, studlab=paste(Study),
		data=df_meta.miner.mort.copd_other, comb.fix=FALSE,
		comb.random = TRUE,method.tau="DL",hakn=FALSE,
		n.e = Sample_size, n.c = Cases,
		prediction = TRUE,sm="RR",
		title = "COPD and asthma mortality among miners")
		summary(meta_miner.mort.copd_other.DL)
		forest(meta_miner.mort.copd_other.DL, leftcols = c("studlab", "n.e"))
		### Metaanalyse on COPD using Mantel & Haenszel method MH
		meta_miner.mort.copd_other.MH = metagen(TE = logrr, seTE = Se_logrr, studlab=paste(Study),
		data=df_meta.miner.mort.copd_other, comb.fix=TRUE,
		comb.random = FALSE, hakn=FALSE,
		n.e = Sample_size, method.tau = "DL",
		prediction = TRUE,sm="RR",
		title = "COPD and asthma mortality among miners")
		summary(meta_miner.mort.copd_other.MH)
		####### Funnel plot for publication bias
		png(filename="U:/03 REVUE SYSTEMATIQUE/SCRIPT_META/Results/Funnel plot SMR/COPD and asthma mortality among miners.png",
		pointsize=14, width = 700, height =400, units = "px", type ="cairo-png")
		funnel(meta_miner.mort.copd_other.DL, xlab = "Standardize Mortality Ratio", studlab = TRUE)
		title("Funnel plot for COPD and asthma mortality among miners")
		dev.off()
		###Selection of studies on all cardiovascular diseases mortality
		df_meta.miner.mort.cvd = df_meta[Article_number %in% c(86,108,122,32,89,64) &
		Population == "Miner" &
		Outcome == "Mortality" &
		Disease %in% c("All CVD","All heart disease","CeVD"),]## SMR
		##We need to remove the studies 20 , 108 where disease is CeVD
		df_meta.miner.mort.cvd = df_meta.miner.mort.cvd[!(Article_number %in% c(20,108) &
		Disease == "CeVD"),]
		### Metaanalysis on all cardiovascular diseases using Dersimonia and Lair method
		meta_miner.mort.cvd.DL = metagen(TE = logrr, seTE = Se_logrr, studlab=paste(Study),
		data=df_meta.miner.mort.cvd, comb.fix=FALSE,
		comb.random = TRUE,method.tau="DL",hakn=FALSE,
		n.e = Sample_size, n.c = Cases,
		prediction = TRUE,sm="RR",
		title = "All heart and circulatory system disease mortality among miners")
		summary(meta_miner.mort.cvd.DL)
		forest(meta_miner.mort.cvd.DL, leftcols = c("studlab", "n.e"))
		### Metaanalyse on all cardiovascular diseases using Mantel & Haenszel method MH
		meta_miner.mort.cvd.MH = metagen(TE = logrr, seTE = Se_logrr, studlab=paste(Study),
		data=df_meta.miner.mort.cvd, comb.fix=TRUE,
		comb.random = FALSE, hakn=FALSE,
		n.e = Sample_size, method.tau = "DL",
		prediction = TRUE,sm="RR",
		title = "All heart and circulatory system disease mortality among miners")
		summary(meta_miner.mort.cvd.MH)
		####### Funnel plot for publication bias
		png(filename="U:/03 REVUE SYSTEMATIQUE/SCRIPT_META/Results/Funnel plot SMR/All heart and circulatory system disease mortality among miners.png",
		pointsize=14, width = 670, height =400, units = "px", type ="cairo-png")
		funnel(meta_miner.mort.cvd.DL, xlab = "Standardize Mortality Ratio", studlab = TRUE)
		title("Funnel plot for all heart and circulatory system disease mortality among miners")
		dev.off()
		###Selection of studies on Ischemic heart diseases mortality
		df_meta.miner.mort.ihd = df_meta[df_meta$Article_number %in% c(86,108,32,34,89) &
		df_meta$Population == "Miner" &
		df_meta$Outcome == "Mortality" &
		df_meta$Disease == "IHD/CHD",]## SMR
		### Metaanalysis on Ischemic heart diseases using Dersimonia and Lair method
		meta_miner.mort.ihd.DL = metagen(TE = logrr, seTE = Se_logrr, studlab=paste(Study),
		data=df_meta.miner.mort.ihd, comb.fix=FALSE,
		comb.random = TRUE,method.tau="DL",hakn=FALSE,
		n.e = Sample_size, n.c = Cases,
		prediction = TRUE,sm="RR",
		title = "Ischemic Heart Disease mortality among miners")
		summary(meta_miner.mort.ihd.DL)
		forest(meta_miner.mort.ihd.DL, leftcols = c("studlab", "n.e"))
		### Metaanalyse on Ischemic heart diseases using Mantel & Haenszel method MH
		meta_miner.mort.ihd.MH = metagen(TE = logrr, seTE = Se_logrr, studlab=paste(Study),
		data=df_meta.miner.mort.ihd, comb.fix=TRUE,
		comb.random = FALSE, hakn=FALSE,
		n.e = Sample_size, method.tau = "DL",
		prediction = TRUE,sm="RR",
		title = "Ischemic Heart Disease mortality among miners")
		summary(meta_miner.mort.ihd.MH)
		####### Funnel plot for publication bias
		png(filename="U:/03 REVUE SYSTEMATIQUE/SCRIPT_META/Results/Funnel plot SMR/Ischemic Heart Disease mortality among miners.png",
		pointsize=14, width = 550, height =400, units = "px", type ="cairo-png")
		funnel(meta_miner.mort.ihd.DL, xlab = "Standardize Mortality Ratio", studlab = TRUE)
		title("Funnel plot for Ischemic Heart Disease mortality among miners")
		dev.off()
		###Selection of studies on cerebrovascular disease mortality
		df_meta.miner.mort.cevd = df_meta[Article_number %in% c(55,20,13,12,95,108,30,139,89,45) &
		Population == "Miner" &
		Outcome == "Mortality" &
		Disease == "CeVD",]## SMR
		### Metaanalysis on cerebrovascular diseases using Dersimonia and Lair method
		meta_miner.mort.cevd.DL = metagen(TE = logrr, seTE = Se_logrr, studlab=paste(Study),
		data=df_meta.miner.mort.cevd, comb.fix=FALSE,
		comb.random = TRUE,method.tau="DL",hakn=FALSE,
		n.e = Sample_size, n.c = Cases,
		prediction = TRUE,sm="RR",
		title = "Cerebrovascular disease mortality among miners")
		summary(meta_miner.mort.cevd.DL)
		forest(meta_miner.mort.cevd.DL, leftcols = c("studlab", "n.e"))
		### Metaanalyse on Cerebrovascular diseases using Mantel & Haenszel method MH
		meta_miner.mort.cevd.MH = metagen(TE = logrr, seTE = Se_logrr, studlab=paste(Study),
		data=df_meta.miner.mort.cevd, comb.fix=TRUE,
		comb.random = FALSE, hakn=FALSE,
		n.e = Sample_size, method.tau = "DL",
		prediction = TRUE,sm="RR",
		title = "Cerebrovascular disease mortality among miners")
		summary(meta_miner.mort.cevd.MH)
		####### Funnel plot for publication bias
		png(filename="U:/03 REVUE SYSTEMATIQUE/SCRIPT_META/Results/Funnel plot SMR/Cerebrovascular disease mortality among miners.png",
		pointsize=14, width = 550, height =400, units = "px", type ="cairo-png")
		funnel(meta_miner.mort.cevd.DL, xlab = "Standardize Mortality Ratio")
		title("Funnel plot for Cerebrovascular disease mortality among miners")
		dev.off()
		###Selection of studies on Hypertension mortality
		df_meta.miner.mort.hta = df_meta[Article_number %in% c(55,139,108) &
		Population == "Miner" &
		Outcome == "Mortality" &
		Disease == "Hypertension",]## SMR
		### Metaanalysis on Hypertension using Dersimonia and Lair method
		meta_miner.mort.hta.DL = metagen(TE = logrr, seTE = Se_logrr, studlab=paste(Study),
		data=df_meta.miner.mort.hta, comb.fix=FALSE,
		comb.random = TRUE,method.tau="DL",hakn=FALSE,
		n.e = Sample_size, n.c = Cases,
		prediction = TRUE,sm="RR",
		title = "Hypertension mortality among miners")
		summary(meta_miner.mort.hta.DL)
		forest(meta_miner.mort.hta.DL, leftcols = c("studlab", "n.e"))
		### Metaanalyse on Hypertension using Mantel & Haenszel method MH
		meta_miner.mort.hta.MH = metagen(TE = logrr, seTE = Se_logrr, studlab=paste(Study),
		data=df_meta.miner.mort.hta, comb.fix=TRUE,
		comb.random = FALSE, hakn=FALSE,
		n.e = Sample_size, method.tau = "DL",
		prediction = TRUE,sm="RR",
		title = "Hypertension mortality among miners")
		summary(meta_miner.mort.hta.MH)
		####### Funnel plot for publication bias
		png(filename="U:/03 REVUE SYSTEMATIQUE/SCRIPT_META/Results/Funnel plot SMR/Hypertension mortality among miners.png",
		pointsize=14, width = 450, height =400, units = "px", type ="cairo-png")
		funnel(meta_miner.mort.hta.DL, xlab = "Standardize Mortality Ratio")
		title("Funnel plot for Hypertension mortality among miners")
		dev.off()
		###Selection of studies on Diabetes mellitus mortality
		df_meta.miner.mort.diabetes = df_meta[Article_number %in% c(55,20,139,95,108,122,89) &
		Population == "Miner" &
		Outcome == "Mortality" &
		Disease == "Diabetes mellitus",]## SMR
		### Metaanalysis on Diabetes mellitus using Dersimonia and Lair method
		meta_miner.mort.diabetes.DL = metagen(TE = logrr, seTE = Se_logrr, studlab=paste(Study),
		data=df_meta.miner.mort.diabetes, comb.fix=FALSE,
		comb.random = TRUE,method.tau="DL",hakn=FALSE,
		n.e = Sample_size, n.c = Cases,
		prediction = TRUE,sm="RR",
		title = "Diabetes mellitus mortality among miners")
		summary(meta_miner.mort.diabetes.DL)
		forest(meta_miner.mort.diabetes.DL, leftcols = c("studlab", "n.e"))
		### Metaanalyse on Diabetes mellitus using Mantel & Haenszel method MH
		meta_miner.mort.diabetes.MH = metagen(TE = logrr, seTE = Se_logrr, studlab=paste(Study),
		data=df_meta.miner.mort.diabetes, comb.fix=TRUE,
		comb.random = FALSE, hakn=FALSE,
		n.e = Sample_size, method.tau = "DL",
		prediction = TRUE,sm="RR",
		title = "Diabetes mellitus mortality among miners")
		summary(meta_miner.mort.diabetes.MH)
		####### Funnel plot for publication bias
		png(filename="U:/03 REVUE SYSTEMATIQUE/SCRIPT_META/Results/Funnel plot SMR/Diabetes mellitus mortality among miners.png",
		pointsize=14, width = 500, height =400, units = "px", type ="cairo-png")
		funnel(meta_miner.mort.diabetes.DL, xlab = "Standardize Mortality Ratio", studlab = TRUE)
		title("Funnel plot for Diabetes mellitus mortality among miners")
		dev.off()
		###Selection of studies on Cirrhosis and other liver disease mortality
		df_meta.miner.mort.cirrhosis_other = df_meta[Article_number %in% c(86,108,122,89) &
		Population == "Miner" &
		Outcome == "Mortality" &
		Disease == "Cirrhosis and other liver disease",]## SMR
		### Metaanalysis on Cirrhosis and other liver disease using Dersimonia and Lair method
		meta_miner.mort.cirrhosis_other.DL = metagen(TE = logrr, seTE = Se_logrr, studlab=paste(Study),
		data=df_meta.miner.mort.cirrhosis_other, comb.fix=FALSE,
		comb.random = TRUE,method.tau="DL",hakn=FALSE,
		n.e = Sample_size, n.c = Cases,
		prediction = TRUE,sm="RR",
		title = "Cirrhosis and other liver disease mortality among miners")
		summary(meta_miner.mort.cirrhosis_other.DL)
		forest(meta_miner.mort.cirrhosis_other.DL, leftcols = c("studlab", "n.e"))
		### Metaanalyse on Cirrhosis and other liver disease using Mantel & Haenszel method MH
		meta_miner.mort.cirrhosis_other.MH = metagen(TE = logrr, seTE = Se_logrr, studlab=paste(Study),
		data=df_meta.miner.mort.cirrhosis_other, comb.fix=TRUE,
		comb.random = FALSE, hakn=FALSE,
		n.e = Sample_size, method.tau = "DL",
		prediction = TRUE,sm="RR",
		title = "Cirrhosis and other liver disease mortality among miners")
		summary(meta_miner.mort.cirrhosis_other.MH)
		####### Funnel plot for publication bias
		png(filename="U:/03 REVUE SYSTEMATIQUE/SCRIPT_META/Results/Funnel plot SMR/Cirrhosis and other liver disease mortality among miners.png",
		pointsize=14, width = 600, height =400, units = "px", type ="cairo-png")
		funnel(meta_miner.mort.cirrhosis_other.DL, xlab = "Standardize Mortality Ratio")
		title("Funnel plot for Cirrhosis and other liver disease mortality among miners")
		dev.off()
		###Selection of studies on Digestive disorders mortality
		df_meta.miner.mort.diges_disorder = df_meta[Article_number %in% c(86,108,122,89) &
		Population == "Miner" &
		Outcome == "Mortality" &
		Disease %in% c("Digestive disorders",
		"Cirrhosis and other liver disease"),]## SMR
		##We need to remove the studies 86,122,108 where disease is Cirrhosis and other liver disease
		df_meta.miner.mort.diges_disorder = df_meta.miner.mort.diges_disorder[!(Article_number %in% c(86,108,122)&
		Disease =="Cirrhosis and other liver disease"),]
		### Metaanalysis on Digestive disorders using Dersimonia and Lair method
		meta_miner.mort.diges_disorder.DL = metagen(TE = logrr, seTE = Se_logrr, studlab=paste(Study),
		data=df_meta.miner.mort.diges_disorder, comb.fix=FALSE,
		comb.random = TRUE,method.tau="DL",hakn=FALSE,
		n.e = Sample_size, n.c = Cases,
		prediction = TRUE,sm="RR",
		title = "Digestive disorders mortality among miners")
		summary(meta_miner.mort.diges_disorder.DL)
		forest(meta_miner.mort.diges_disorder.DL, leftcols = c("studlab", "n.e"))
		### Metaanalyse on Digestive disorders using Mantel & Haenszel method MH
		meta_miner.mort.diges_disorder.MH = metagen(TE = logrr, seTE = Se_logrr, studlab=paste(Study),
		data=df_meta.miner.mort.diges_disorder, comb.fix=TRUE,
		comb.random = FALSE, hakn=FALSE,
		n.e = Sample_size, method.tau = "DL",
		prediction = TRUE,sm="RR",
		title = "Digestive disorders mortality among miners")
		summary(meta_miner.mort.diges_disorder.MH)
		####### Funnel plot for publication bias
		png(filename="U:/03 REVUE SYSTEMATIQUE/SCRIPT_META/Results/Funnel plot SMR/Digestive disorders mortality among miners.png",
		pointsize=14, width = 500, height =400, units = "px", type ="cairo-png")
		funnel(meta_miner.mort.diges_disorder.DL, xlab = "Standardize Mortality Ratio")
		title("Funnel plot for digestive disorders mortality among miners")
		dev.off()
		###Selection of studies on Mental and behavioral disorders mortality
		df_meta.miner.mort.mental = df_meta[Article_number %in% c(20,55,95,30,33,89) &
		Population == "Miner" &
		Outcome == "Mortality" &
		Disease == "Mental and behavioral disorders",]## SMR
		### Metaanalysis on Mental and behavioral disorders using Dersimonia and Lair method
		meta_miner.mort.mental.DL = metagen(TE = logrr, seTE = Se_logrr, studlab=paste(Study),
		data=df_meta.miner.mort.mental, comb.fix=FALSE,
		comb.random = TRUE,method.tau="DL",hakn=FALSE,
		n.e = Sample_size, n.c = Cases,
		prediction = TRUE,sm="RR",
		title = "Mental and behavioral disorders mortality among miners")
		summary(meta_miner.mort.mental.DL)
		forest(meta_miner.mort.mental.DL, leftcols = c("studlab", "n.e"))
		### Metaanalyse on Mental and behavioral disorders using Mantel & Haenszel method MH
		meta_miner.mort.mental.MH = metagen(TE = logrr, seTE = Se_logrr, studlab=paste(Study),
		data=df_meta.miner.mort.mental, comb.fix=TRUE,
		comb.random = FALSE, hakn=FALSE,
		n.e = Sample_size, method.tau = "DL",
		prediction = TRUE,sm="RR",
		title = "Mental and behavioral disorders mortality among miners")
		summary(meta_miner.mort.mental.MH)
		####### Funnel plot for publication bias
		png(filename="U:/03 REVUE SYSTEMATIQUE/SCRIPT_META/Results/Funnel plot SMR/Mental and behavioral disorders mortality among miners.png",
		pointsize=14, width = 670, height =400, units = "px", type ="cairo-png")
		funnel(meta_miner.mort.mental.DL, xlab = "Standardize Mortality Ratio", studlab = TRUE)
		title("Funnel plot for mental and behavioral disorders mortality among miners")
		dev.off()
		###Selection of studies on Nervous system and sense organs disorders mortality
		df_meta.miner.mort.nervous = df_meta[Article_number %in% c(20,139,95,30,89,55) &
		Population == "Miner" &
		Outcome == "Mortality" &
		Disease == "Nervous system and sense organs disorders",]## SMR
		### Metaanalysis on Nervous system and sense organs disorders using Dersimonia and Lair method
		meta_miner.mort.nervous.DL = metagen(TE = logrr, seTE = Se_logrr, studlab=paste(Study),
		data=df_meta.miner.mort.nervous, comb.fix=FALSE,
		comb.random = TRUE,method.tau="DL",hakn=FALSE,
		n.e = Sample_size, n.c = Cases,
		prediction = TRUE,sm="RR",
		title = "Nervous system and sense organs disorders mortality among miners")
		summary(meta_miner.mort.nervous.DL)
		forest(meta_miner.mort.nervous.DL, leftcols = c("studlab", "n.e"))
		### Metaanalyse on Nervous system and sense organs disorders using Mantel & Haenszel method MH
		meta_miner.mort.nervous.MH = metagen(TE = logrr, seTE = Se_logrr, studlab=paste(Study),
		data=df_meta.miner.mort.nervous, comb.fix=TRUE,
		comb.random = FALSE, hakn=FALSE,
		n.e = Sample_size, method.tau = "DL",
		prediction = TRUE,sm="RR",
		title = "Nervous system and sense organs disorders mortality among miners")
		summary(meta_miner.mort.nervous.MH)
		####### Funnel plot for publication bias
		png(filename="U:/03 REVUE SYSTEMATIQUE/SCRIPT_META/Results/Funnel plot SMR/Nervous system and sense organs disorders mortality among miners.png",
		pointsize=14, width = 700, height =400, units = "px", type ="cairo-png")
		funnel(meta_miner.mort.nervous.DL, xlab = "Standardize Mortality Ratio", studlab = TRUE)
		title("Funnel plot for nervous system and sense organs disorders mortality among miners")
		dev.off()

## Sheet: Rcode Meta SIMR results table
		################################################################################
		####################### Extraction of the results in the form of a table #######
		###################### for Dersimonia and Lair method #########################
		################################################################################
		Meta_result_SIMR_DL=rbind(c("Endpoint","Strata", "Number of studies/reference","Total cases/Total sample size","Region",
		"Meta SIR/SMR (95%CI)",
		"p value for the meta SIR/SMR","Cochran's Q-test p for residual heterogeneity",
		"I-square value (%) for residual heterogeneity (95%CI)", "Egger's test p for publication bias"))
		### Add lymphohematological cancer results into the table
		## For incidence of lymphohematological cancer among miner
		Meta_result_SIMR_DL = rbind(Meta_result_SIMR_DL,c("Lymphohematological cancer","","","","","","","","",""),
		c("",meta_miner.inc.hema.DL$title,
		paste0(meta_miner.inc.hema.DL$k,"/",list(meta_miner.inc.hema.DL$studlab)),
		paste0(sum(df_meta.miner.inc.hema$Cases),"/",sum(df_meta.miner.inc.hema$Sample_size)),
		list(unique(df_meta.miner.inc.hema$Region)), paste0(round(exp(meta_miner.inc.hema.DL$TE.random),3),"(",
		round(exp(meta_miner.inc.hema.DL$lower.random),3),"-",round(exp(meta_miner.inc.hema.DL$upper.random),3),")"),
		round(meta_miner.inc.hema.DL$pval.random, 3),round(meta_miner.inc.hema.DL$pval.Q,3),
		paste0(round(100*meta_miner.inc.hema.DL$I2,3),"(",round(100*meta_miner.inc.hema.DL$lower.I2,3),
		"-",round(100*meta_miner.inc.hema.DL$upper.I2,3),")"),
		round(metabias(meta_miner.inc.hema.DL, method= "linreg", k.min= meta_miner.inc.hema.DL$k)$pval,3)))
		## For mortality from lymphohematological cancer among miner
		Meta_result_SIMR_DL = rbind(Meta_result_SIMR_DL,c("",meta_miner.mort.hema.DL$title,
		paste0(meta_miner.mort.hema.DL$k,"/",list(meta_miner.mort.hema.DL$studlab)),
		paste0(sum(df_meta.miner.mort.hema$Cases),"/",sum(df_meta.miner.mort.hema$Sample_size)),
		list(unique(df_meta.miner.mort.hema$Region)), paste0(round(exp(meta_miner.mort.hema.DL$TE.random),3),"(",
		round(exp(meta_miner.mort.hema.DL$lower.random),3),"-",round(exp(meta_miner.mort.hema.DL$upper.random),3),")"),
		round(meta_miner.mort.hema.DL$pval.random, 3),round(meta_miner.mort.hema.DL$pval.Q,3),
		paste0(round(100*meta_miner.mort.hema.DL$I2,3),"(",round(100*meta_miner.mort.hema.DL$lower.I2,3),
		"-",round(100*meta_miner.mort.hema.DL$upper.I2,3),")"),
		round(metabias(meta_miner.mort.hema.DL, method= "linreg", k.min= meta_miner.mort.hema.DL$k)$pval,3)))
		### Add leukemia results into the table
		## For incidence leukemia among miner
		Meta_result_SIMR_DL = rbind(Meta_result_SIMR_DL,c("Leukemia","","","","","","","","",""),
		c("",meta_miner.inc.leuk.DL$title,
		paste0(meta_miner.inc.leuk.DL$k,"/",list(meta_miner.inc.leuk.DL$studlab)),
		paste0(sum(df_meta.miner.inc.leuk$Cases),"/",sum(df_meta.miner.inc.leuk$Sample_size)),
		list(unique(df_meta.miner.inc.leuk$Region)), paste0(round(exp(meta_miner.inc.leuk.DL$TE.random),3),"(",
		round(exp(meta_miner.inc.leuk.DL$lower.random),3),"-",round(exp(meta_miner.inc.leuk.DL$upper.random),3),")"),
		round(meta_miner.inc.leuk.DL$pval.random, 3),round(meta_miner.inc.leuk.DL$pval.Q,3),
		paste0(round(100*meta_miner.inc.leuk.DL$I2,3),"(",round(100*meta_miner.inc.leuk.DL$lower.I2,3),
		"-",round(100*meta_miner.inc.leuk.DL$upper.I2,3),")"),
		round(metabias(meta_miner.inc.leuk.DL, method= "linreg", k.min= meta_miner.inc.leuk.DL$k)$pval,3)))
		## For mortality from leukemia among miner
		Meta_result_SIMR_DL = rbind(Meta_result_SIMR_DL,c("",meta_miner.mort.leuk.DL$title,
		paste0(meta_miner.mort.leuk.DL$k,"/",list(meta_miner.mort.leuk.DL$studlab)),
		paste0(sum(df_meta.miner.mort.leuk$Cases),"/",sum(df_meta.miner.mort.leuk$Sample_size)),
		list(unique(df_meta.miner.mort.leuk$Region)), paste0(round(exp(meta_miner.mort.leuk.DL$TE.random),3),"(",
		round(exp(meta_miner.mort.leuk.DL$lower.random),3),
		"-",round(exp(meta_miner.mort.leuk.DL$upper.random),3),")"),
		round(meta_miner.mort.leuk.DL$pval.random, 3),round(meta_miner.mort.leuk.DL$pval.Q,3),
		paste0(round(100*meta_miner.mort.leuk.DL$I2,3),"(",round(100*meta_miner.mort.leuk.DL$lower.I2,3),
		"-",round(100*meta_miner.mort.leuk.DL$upper.I2,3),")"),
		round(metabias(meta_miner.mort.leuk.DL, method= "linreg", k.min= meta_miner.mort.leuk.DL$k)$pval,3)))
		### Add chronic lymphocytic leukemia results into the table
		## Only mortality from CLL among miners
		Meta_result_SIMR_DL = rbind(Meta_result_SIMR_DL, c("Chronic lymphocytic leukemia","","","","","","","","",""),
		c("",meta_miner.mort.cll.DL$title,
		paste0(meta_miner.mort.cll.DL$k,"/",list(meta_miner.mort.cll.DL$studlab)),
		paste0(sum(df_meta.miner.mort.cll$Cases),"/",sum(df_meta.miner.mort.cll$Sample_size)),
		list(unique(df_meta.miner.mort.cll$Region)), paste0(round(exp(meta_miner.mort.cll.DL$TE.random),3),"(",
		round(exp(meta_miner.mort.cll.DL$lower.random),3),
		"-",round(exp(meta_miner.mort.cll.DL$upper.random),3),")"),
		round(meta_miner.mort.cll.DL$pval.random, 3),round(meta_miner.mort.cll.DL$pval.Q,3),
		paste0(round(100*meta_miner.mort.cll.DL$I2,3),"(",round(100*meta_miner.mort.cll.DL$lower.I2,3),
		"-",round(100*meta_miner.mort.cll.DL$upper.I2,3),")"),
		round(metabias(meta_miner.mort.cll.DL, method= "linreg", k.min= meta_miner.mort.cll.DL$k)$pval,3)))
		### Add Leukemia excluding chronic lymphocytic leukemia results into the table
		## Only for mortality of leukemia excluding CLL among miners
		Meta_result_SIMR_DL = rbind(Meta_result_SIMR_DL,c("Leukemia excluding Chronic lymphocytic leukemia","","","","","","","","",""),
		c("",meta_miner.mort.leuk_cll.DL$title,
		paste0(meta_miner.mort.leuk_cll.DL$k,"/",list(meta_miner.mort.leuk_cll.DL$studlab)),
		paste0(sum(df_meta.miner.mort.leuk_cll$Cases),"/",sum(df_meta.miner.mort.leuk_cll$Sample_size)),
		list(unique(df_meta.miner.mort.leuk_cll$Region)), paste0(round(exp(meta_miner.mort.leuk_cll.DL$TE.random),3),"(",
		round(exp(meta_miner.mort.leuk_cll.DL$lower.random),3),
		"-",round(exp(meta_miner.mort.leuk_cll.DL$upper.random),3),")"),
		round(meta_miner.mort.leuk_cll.DL$pval.random, 3),round(meta_miner.mort.leuk_cll.DL$pval.Q,3),
		paste0(round(100*meta_miner.mort.leuk_cll.DL$I2,3),"(",round(100*meta_miner.mort.leuk_cll.DL$lower.I2,3),
		"-",round(100*meta_miner.mort.leuk_cll.DL$upper.I2,3),")"),
		round(metabias(meta_miner.mort.leuk_cll.DL, method= "linreg", k.min= meta_miner.mort.leuk_cll.DL$k)$pval,3)))
		### Add myeloid leukemia results into the table
		## Only for mortality of myeloid leukemia among miners
		Meta_result_SIMR_DL = rbind(Meta_result_SIMR_DL,c("Myeloid leukemia","","","","","","","","",""),
		c("",meta_miner.mort.leuk_mye.DL$title,
		paste0(meta_miner.mort.leuk_mye.DL$k,"/",list(meta_miner.mort.leuk_mye.DL$studlab)),
		paste0(sum(df_meta.miner.mort.leuk_mye$Cases),"/",sum(df_meta.miner.mort.leuk_mye$Sample_size)),
		list(unique(df_meta.miner.mort.leuk_mye$Region)), paste0(round(exp(meta_miner.mort.leuk_mye.DL$TE.random),3),"(",
		round(exp(meta_miner.mort.leuk_mye.DL$lower.random),3),
		"-",round(exp(meta_miner.mort.leuk_mye.DL$upper.random),3),")"),
		round(meta_miner.mort.leuk_mye.DL$pval.random, 3),round(meta_miner.mort.leuk_mye.DL$pval.Q,3),
		paste0(round(100*meta_miner.mort.leuk_mye.DL$I2,3),"(",round(100*meta_miner.mort.leuk_mye.DL$lower.I2,3),
		"-",round(100*meta_miner.mort.leuk_mye.DL$upper.I2,3),")"),"NA"))
		### Add lymphoma results into the table
		##For incidence of lymphoma among miners
		Meta_result_SIMR_DL = rbind(Meta_result_SIMR_DL,c("Lymphoma","","","","","","","","",""),
		c("",meta_miner.inc.lymp.DL$title,
		paste0(meta_miner.inc.lymp.DL$k,"/",list(meta_miner.inc.lymp.DL$studlab)),
		paste0(sum(df_meta.miner.inc.lymp$Cases),"/",sum(df_meta.miner.inc.lymp$Sample_size)),
		list(unique(df_meta.miner.inc.lymp$Region)), paste0(round(exp(meta_miner.inc.lymp.DL$TE.random),3),"(",
		round(exp(meta_miner.inc.lymp.DL$lower.random),3),
		"-",round(exp(meta_miner.inc.lymp.DL$upper.random),3),")"),
		round(meta_miner.inc.lymp.DL$pval.random, 3),round(meta_miner.inc.lymp.DL$pval.Q,3),
		paste0(round(100*meta_miner.inc.lymp.DL$I2,3),"(",round(100*meta_miner.inc.lymp.DL$lower.I2,3),
		"-",round(100*meta_miner.inc.lymp.DL$upper.I2,3),")"),
		round(metabias(meta_miner.inc.lymp.DL, method= "linreg", k.min= meta_miner.inc.lymp.DL$k)$pval,3)))
		##For mortality from lymphoma among miners
		Meta_result_SIMR_DL = rbind(Meta_result_SIMR_DL, c("",meta_miner.mort.lymp.DL$title,
		paste0(meta_miner.mort.lymp.DL$k,"/",list(meta_miner.mort.lymp.DL$studlab)),
		paste0(sum(df_meta.miner.mort.lymp$Cases),"/",sum(df_meta.miner.mort.lymp$Sample_size)),
		list(unique(df_meta.miner.mort.lymp$Region)), paste0(round(exp(meta_miner.mort.lymp.DL$TE.random),3),"(",
		round(exp(meta_miner.mort.lymp.DL$lower.random),3),
		"-",round(exp(meta_miner.mort.lymp.DL$upper.random),3),")"),
		round(meta_miner.mort.lymp.DL$pval.random, 3),round(meta_miner.mort.lymp.DL$pval.Q,3),
		paste0(round(100*meta_miner.mort.lymp.DL$I2,3),"(",round(100*meta_miner.mort.lymp.DL$lower.I2,3),
		"-",round(100*meta_miner.mort.lymp.DL$upper.I2,3),")"),
		round(metabias(meta_miner.mort.lymp.DL, method= "linreg", k.min= meta_miner.mort.lymp.DL$k)$pval,3)))
		### Add Hodgkin lymphoma results into the table
		##For incidence of Hodgkin lymphoma among miners
		Meta_result_SIMR_DL = rbind(Meta_result_SIMR_DL,c("Hodgkin lymphoma","","","","","","","","",""),
		c("",meta_miner.inc.hlymp.DL$title,
		paste0(meta_miner.inc.hlymp.DL$k,"/",list(meta_miner.inc.hlymp.DL$studlab)),
		paste0(sum(df_meta.miner.inc.hlymp$Cases),"/",sum(df_meta.miner.inc.hlymp$Sample_size)),
		list(unique(df_meta.miner.inc.hlymp$Region)), paste0(round(exp(meta_miner.inc.hlymp.DL$TE.random),3),"(",
		round(exp(meta_miner.inc.hlymp.DL$lower.random),3),
		"-",round(exp(meta_miner.inc.hlymp.DL$upper.random),3),")"),
		round(meta_miner.inc.hlymp.DL$pval.random, 3),round(meta_miner.inc.hlymp.DL$pval.Q,3),
		paste0(round(100*meta_miner.inc.hlymp.DL$I2,3),"(",round(100*meta_miner.inc.hlymp.DL$lower.I2,3),
		"-",round(100*meta_miner.inc.hlymp.DL$upper.I2,3),")"),
		round(metabias(meta_miner.inc.hlymp.DL, method= "linreg", k.min= meta_miner.inc.hlymp.DL$k)$pval,3)))
		##For mortality from Hodgkin lymphoma among miners
		Meta_result_SIMR_DL = rbind(Meta_result_SIMR_DL, c("",meta_miner.mort.hlymp.DL$title,
		paste0(meta_miner.mort.hlymp.DL$k,"/",list(meta_miner.mort.hlymp.DL$studlab)),
		paste0(sum(df_meta.miner.mort.hlymp$Cases),"/",sum(df_meta.miner.mort.hlymp$Sample_size)),
		list(unique(df_meta.miner.mort.hlymp$Region)), paste0(round(exp(meta_miner.mort.hlymp.DL$TE.random),3),"(",
		round(exp(meta_miner.mort.hlymp.DL$lower.random),3),
		"-",round(exp(meta_miner.mort.hlymp.DL$upper.random),3),")"),
		round(meta_miner.mort.hlymp.DL$pval.random, 3),round(meta_miner.mort.hlymp.DL$pval.Q,3),
		paste0(round(100*meta_miner.mort.hlymp.DL$I2,3),"(",round(100*meta_miner.mort.hlymp.DL$lower.I2,3),
		"-",round(100*meta_miner.mort.hlymp.DL$upper.I2,3),")"),
		round(metabias(meta_miner.mort.hlymp.DL, method= "linreg", k.min= meta_miner.mort.hlymp.DL$k)$pval,3)))
		### Add Non-Hodgkin lymphoma results into the table
		##For incidence of Non-Hodgkin lymphoma among miners
		Meta_result_SIMR_DL = rbind(Meta_result_SIMR_DL,c("Non-Hodgkin lymphoma","","","","","","","","",""),
		c("",meta_miner.inc.nhlymp.DL$title,
		paste0(meta_miner.inc.nhlymp.DL$k,"/",list(meta_miner.inc.nhlymp.DL$studlab)),
		paste0(sum(df_meta.miner.inc.nhlymp$Cases),"/",sum(df_meta.miner.inc.nhlymp$Sample_size)),
		list(unique(df_meta.miner.inc.nhlymp$Region)), paste0(round(exp(meta_miner.inc.nhlymp.DL$TE.random),3),"(",
		round(exp(meta_miner.inc.nhlymp.DL$lower.random),3),
		"-",round(exp(meta_miner.inc.nhlymp.DL$upper.random),3),")"),
		round(meta_miner.inc.nhlymp.DL$pval.random, 3),round(meta_miner.inc.nhlymp.DL$pval.Q,3),
		paste0(round(100*meta_miner.inc.nhlymp.DL$I2,3),"(",round(100*meta_miner.inc.nhlymp.DL$lower.I2,3),
		"-",round(100*meta_miner.inc.nhlymp.DL$upper.I2,3),")"),
		round(metabias(meta_miner.inc.nhlymp.DL, method= "linreg", k.min= meta_miner.inc.nhlymp.DL$k)$pval,3)))
		##For mortality from Non-Hodgkin lymphoma among miners
		Meta_result_SIMR_DL = rbind(Meta_result_SIMR_DL, c("",meta_miner.mort.nhlymp.DL$title,
		paste0(meta_miner.mort.nhlymp.DL$k,"/",list(meta_miner.mort.nhlymp.DL$studlab)),
		paste0(sum(df_meta.miner.mort.nhlymp$Cases),"/",sum(df_meta.miner.mort.nhlymp$Sample_size)),
		list(unique(df_meta.miner.mort.nhlymp$Region)), paste0(round(exp(meta_miner.mort.nhlymp.DL$TE.random),3),"(",
		round(exp(meta_miner.mort.nhlymp.DL$lower.random),3),
		"-",round(exp(meta_miner.mort.nhlymp.DL$upper.random),3),")"),
		round(meta_miner.mort.nhlymp.DL$pval.random, 3),round(meta_miner.mort.nhlymp.DL$pval.Q,3),
		paste0(round(100*meta_miner.mort.nhlymp.DL$I2,3),"(",round(100*meta_miner.mort.nhlymp.DL$lower.I2,3),
		"-",round(100*meta_miner.mort.nhlymp.DL$upper.I2,3),")"),
		round(metabias(meta_miner.mort.nhlymp.DL, method= "linreg", k.min= meta_miner.mort.nhlymp.DL$k)$pval,3)))
		### Add multiple myeloma results into the table
		## For incidence of multiple myeloma among miners
		Meta_result_SIMR_DL = rbind(Meta_result_SIMR_DL,c("Multiple myeloma","","","","","","","","",""),
		c("",meta_miner.inc.myeloma.DL$title,
		paste0(meta_miner.inc.myeloma.DL$k,"/",list(meta_miner.inc.myeloma.DL$studlab)),
		paste0(sum(df_meta.miner.inc.myeloma$Cases),"/",sum(df_meta.miner.inc.myeloma$Sample_size)),
		list(unique(df_meta.miner.inc.myeloma$Region)), paste0(round(exp(meta_miner.inc.myeloma.DL$TE.random),3),"(",
		round(exp(meta_miner.inc.myeloma.DL$lower.random),3),
		"-",round(exp(meta_miner.inc.myeloma.DL$upper.random),3),")"),
		round(meta_miner.inc.myeloma.DL$pval.random, 3),round(meta_miner.inc.myeloma.DL$pval.Q,3),
		paste0(round(100*meta_miner.inc.myeloma.DL$I2,3),"(",round(100*meta_miner.inc.myeloma.DL$lower.I2,3),
		"-",round(100*meta_miner.inc.myeloma.DL$upper.I2,3),")"),
		round(metabias(meta_miner.inc.myeloma.DL, method= "linreg", k.min= meta_miner.inc.myeloma.DL$k)$pval,3)))
		## For mortality from multiple myeloma among miners
		Meta_result_SIMR_DL = rbind(Meta_result_SIMR_DL, c("",meta_miner.mort.myeloma.DL$title,
		paste0(meta_miner.mort.myeloma.DL$k,"/",list(meta_miner.mort.myeloma.DL$studlab)),
		paste0(sum(df_meta.miner.mort.myeloma$Cases),"/",sum(df_meta.miner.mort.myeloma$Sample_size)),
		list(unique(df_meta.miner.mort.myeloma$Region)), paste0(round(exp(meta_miner.mort.myeloma.DL$TE.random),3),"(",
		round(exp(meta_miner.mort.myeloma.DL$lower.random),3),
		"-",round(exp(meta_miner.mort.myeloma.DL$upper.random),3),")"),
		round(meta_miner.mort.myeloma.DL$pval.random, 3),round(meta_miner.mort.myeloma.DL$pval.Q,3),
		paste0(round(100*meta_miner.mort.myeloma.DL$I2,3),"(",round(100*meta_miner.mort.myeloma.DL$lower.I2,3),
		"-",round(100*meta_miner.mort.myeloma.DL$upper.I2,3),")"),
		round(metabias(meta_miner.mort.myeloma.DL, method= "linreg", k.min= meta_miner.mort.myeloma.DL$k)$pval,3)))
		### Add Brain and central nervous system cancers results into the table
		## For incidence of brain and central nervous system cancer among miners
		Meta_result_SIMR_DL = rbind(Meta_result_SIMR_DL,c("Brain and central nervous system cancer","","","","","","","","",""),
		c("",meta_miner.inc.cns.DL$title,
		paste0(meta_miner.inc.cns.DL$k,"/",list(meta_miner.inc.cns.DL$studlab)),
		paste0(sum(df_meta.miner.inc.cns$Cases),"/",sum(df_meta.miner.inc.cns$Sample_size)),
		list(unique(df_meta.miner.inc.cns$Region)), paste0(round(exp(meta_miner.inc.cns.DL$TE.random),3),"(",
		round(exp(meta_miner.inc.cns.DL$lower.random),3),
		"-",round(exp(meta_miner.inc.cns.DL$upper.random),3),")"),
		round(meta_miner.inc.cns.DL$pval.random, 3),round(meta_miner.inc.cns.DL$pval.Q,3),
		paste0(round(100*meta_miner.inc.cns.DL$I2,3),"(",round(100*meta_miner.inc.cns.DL$lower.I2,3),
		"-",round(100*meta_miner.inc.cns.DL$upper.I2,3),")"),
		round(metabias(meta_miner.inc.cns.DL, method= "linreg", k.min= meta_miner.inc.cns.DL$k)$pval,3)))
		##For mortality from brain and central nervous system cancer among miners
		Meta_result_SIMR_DL = rbind(Meta_result_SIMR_DL, c("",meta_miner.mort.cns.DL$title,
		paste0(meta_miner.mort.cns.DL$k,"/",list(meta_miner.mort.cns.DL$studlab)),
		paste0(sum(df_meta.miner.mort.cns$Cases),"/",sum(df_meta.miner.mort.cns$Sample_size)),
		list(unique(df_meta.miner.mort.cns$Region)), paste0(round(exp(meta_miner.mort.cns.DL$TE.random),3),"(",
		round(exp(meta_miner.mort.cns.DL$lower.random),3),
		"-",round(exp(meta_miner.mort.cns.DL$upper.random),3),")"),
		round(meta_miner.mort.cns.DL$pval.random, 3),round(meta_miner.mort.cns.DL$pval.Q,3),
		paste0(round(100*meta_miner.mort.cns.DL$I2,3),"(",round(100*meta_miner.mort.cns.DL$lower.I2,3),
		"-",round(100*meta_miner.mort.cns.DL$upper.I2,3),")"),
		round(metabias(meta_miner.mort.cns.DL, method= "linreg", k.min= meta_miner.mort.cns.DL$k)$pval,3)))
		### Add Brain cancers results into the table
		## For incidence of brain cancer among miners
		Meta_result_SIMR_DL = rbind(Meta_result_SIMR_DL,c("Brain cancer","","","","","","","","",""),
		c("",meta_miner.inc.brain.DL$title,
		paste0(meta_miner.inc.brain.DL$k,"/",list(meta_miner.inc.brain.DL$studlab)),
		paste0(sum(df_meta.miner.inc.brain$Cases),"/",sum(df_meta.miner.inc.brain$Sample_size)),
		list(unique(df_meta.miner.inc.brain$Region)), paste0(round(exp(meta_miner.inc.brain.DL$TE.random),3),"(",
		round(exp(meta_miner.inc.brain.DL$lower.random),3),
		"-",round(exp(meta_miner.inc.brain.DL$upper.random),3),")"),
		round(meta_miner.inc.brain.DL$pval.random, 3),round(meta_miner.inc.brain.DL$pval.Q,3),
		paste0(round(100*meta_miner.inc.brain.DL$I2,3),"(",round(100*meta_miner.inc.brain.DL$lower.I2,3),
		"-",round(100*meta_miner.inc.brain.DL$upper.I2,3),")"),"NA"))
		## For mortality from brain cancer among miners
		Meta_result_SIMR_DL = rbind(Meta_result_SIMR_DL, c("",meta_miner.mort.brain.DL$title,
		paste0(meta_miner.mort.brain.DL$k,"/",list(meta_miner.mort.brain.DL$studlab)),
		paste0(sum(df_meta.miner.mort.brain$Cases),"/",sum(df_meta.miner.mort.brain$Sample_size)),
		list(unique(df_meta.miner.mort.brain$Region)), paste0(round(exp(meta_miner.mort.brain.DL$TE.random),3),"(",
		round(exp(meta_miner.mort.brain.DL$lower.random),3),
		"-",round(exp(meta_miner.mort.brain.DL$upper.random),3),")"),
		round(meta_miner.mort.brain.DL$pval.random, 3),round(meta_miner.mort.brain.DL$pval.Q,3),
		paste0(round(100*meta_miner.mort.brain.DL$I2,3),"(",round(100*meta_miner.mort.brain.DL$lower.I2,3),
		"-",round(100*meta_miner.mort.brain.DL$upper.I2,3),")"),"NA"))
		### Add malignant melanoma results into the table
		## For incidence of malignant melanoma among miners
		Meta_result_SIMR_DL = rbind(Meta_result_SIMR_DL,c("Malignant melanoma","","","","","","","","",""),
		c("",meta_miner.inc.mm.DL$title,
		paste0(meta_miner.inc.mm.DL$k,"/",list(meta_miner.inc.mm.DL$studlab)),
		paste0(sum(df_meta.miner.inc.mm$Cases),"/",sum(df_meta.miner.inc.mm$Sample_size)),
		list(unique(df_meta.miner.inc.mm$Region)), paste0(round(exp(meta_miner.inc.mm.DL$TE.random),3),"(",
		round(exp(meta_miner.inc.mm.DL$lower.random),3),
		"-",round(exp(meta_miner.inc.mm.DL$upper.random),3),")"),
		round(meta_miner.inc.mm.DL$pval.random, 3),round(meta_miner.inc.mm.DL$pval.Q,3),
		paste0(round(100*meta_miner.inc.mm.DL$I2,3),"(",round(100*meta_miner.inc.mm.DL$lower.I2,3),
		"-",round(100*meta_miner.inc.mm.DL$upper.I2,3),")"),
		round(metabias(meta_miner.inc.mm.DL, method= "linreg", k.min= meta_miner.inc.mm.DL$k)$pval,3)))
		## For mortality from malignant melanoma among miners
		Meta_result_SIMR_DL = rbind(Meta_result_SIMR_DL, c("",meta_miner.mort.mm.DL$title,
		paste0(meta_miner.mort.mm.DL$k,"/",list(meta_miner.mort.mm.DL$studlab)),
		paste0(sum(df_meta.miner.mort.mm$Cases),"/",sum(df_meta.miner.mort.mm$Sample_size)),
		list(unique(df_meta.miner.mort.mm$Region)), paste0(round(exp(meta_miner.mort.mm.DL$TE.random),3),"(",
		round(exp(meta_miner.mort.mm.DL$lower.random),3),
		"-",round(exp(meta_miner.mort.mm.DL$upper.random),3),")"),
		round(meta_miner.mort.mm.DL$pval.random, 3),round(meta_miner.mort.mm.DL$pval.Q,3),
		paste0(round(100*meta_miner.mort.mm.DL$I2,3),"(",round(100*meta_miner.mort.mm.DL$lower.I2,3),
		"-",round(100*meta_miner.mort.mm.DL$upper.I2,3),")"),
		round(metabias(meta_miner.mort.mm.DL, method= "linreg", k.min= meta_miner.mort.mm.DL$k)$pval,3)))
		### Add non-melanoma skin cancer results into the table
		## ## Only for mortality from non-melanoma skin cancer among miners
		Meta_result_SIMR_DL = rbind(Meta_result_SIMR_DL,c("Non-melanoma skin cancer","","","","","","","","",""),
		c("",meta_miner.mort.nm.DL$title,
		paste0(meta_miner.mort.nm.DL$k,"/",list(meta_miner.mort.nm.DL$studlab)),
		paste0(sum(df_meta.miner.mort.nm$Cases),"/",sum(df_meta.miner.mort.nm$Sample_size)),
		list(unique(df_meta.miner.mort.nm$Region)), paste0(round(exp(meta_miner.mort.nm.DL$TE.random),3),"(",
		round(exp(meta_miner.mort.nm.DL$lower.random),3),
		"-",round(exp(meta_miner.mort.nm.DL$upper.random),3),")"),
		round(meta_miner.mort.nm.DL$pval.random, 3),round(meta_miner.mort.nm.DL$pval.Q,3),
		paste0(round(100*meta_miner.mort.nm.DL$I2,3),"(",round(100*meta_miner.mort.nm.DL$lower.I2,3),
		"-",round(100*meta_miner.mort.nm.DL$upper.I2,3),")"),
		round(metabias(meta_miner.mort.nm.DL, method= "linreg", k.min= meta_miner.mort.nm.DL$k)$pval,3)))
		### Add extra-thoracic airways cancer results into the table
		## For incidence of extra-thoracic airways cancer among miner
		Meta_result_SIMR_DL = rbind(Meta_result_SIMR_DL,c("Extra-thoracic airways cancer","","","","","","","","",""),
		c("",meta_miner.inc.extratho.DL$title,
		paste0(meta_miner.inc.extratho.DL$k,"/",list(meta_miner.inc.extratho.DL$studlab)),
		paste0(sum(df_meta.miner.inc.extratho$Cases),"/",sum(df_meta.miner.inc.extratho$Sample_size)),
		list(unique(df_meta.miner.inc.extratho$Region)), paste0(round(exp(meta_miner.inc.extratho.DL$TE.random),3),"(",
		round(exp(meta_miner.inc.extratho.DL$lower.random),3),"-",round(exp(meta_miner.inc.extratho.DL$upper.random),3),")"),
		round(meta_miner.inc.extratho.DL$pval.random, 3),round(meta_miner.inc.extratho.DL$pval.Q,3),
		paste0(round(100*meta_miner.inc.extratho.DL$I2,3),"(",round(100*meta_miner.inc.extratho.DL$lower.I2,3),
		"-",round(100*meta_miner.inc.extratho.DL$upper.I2,3),")"),
		round(metabias(meta_miner.inc.extratho.DL, method= "linreg", k.min= meta_miner.inc.extratho.DL$k)$pval,3)))
		## For mortality from extra-thoracic airways cancer among miner
		Meta_result_SIMR_DL = rbind(Meta_result_SIMR_DL,c("",meta_miner.mort.extratho.DL$title,
		paste0(meta_miner.mort.extratho.DL$k,"/",list(meta_miner.mort.extratho.DL$studlab)),
		paste0(sum(df_meta.miner.mort.extratho$Cases),"/",sum(df_meta.miner.mort.extratho$Sample_size)),
		list(unique(df_meta.miner.mort.extratho$Region)), paste0(round(exp(meta_miner.mort.extratho.DL$TE.random),3),"(",
		round(exp(meta_miner.mort.extratho.DL$lower.random),3),"-",round(exp(meta_miner.mort.extratho.DL$upper.random),3),")"),
		round(meta_miner.mort.extratho.DL$pval.random, 3),round(meta_miner.mort.extratho.DL$pval.Q,3),
		paste0(round(100*meta_miner.mort.extratho.DL$I2,3),"(",round(100*meta_miner.mort.extratho.DL$lower.I2,3),
		"-",round(100*meta_miner.mort.extratho.DL$upper.I2,3),")"),
		round(metabias(meta_miner.mort.extratho.DL, method= "linreg", k.min= meta_miner.mort.extratho.DL$k)$pval,3)))
		### Add Nose cancer results into the table
		## Only for mortality from nose cancer among miner
		Meta_result_SIMR_DL = rbind(Meta_result_SIMR_DL,c("Nose cancer","","","","","","","","",""),
		c("",meta_miner.mort.nose.DL$title,
		paste0(meta_miner.mort.nose.DL$k,"/",list(meta_miner.mort.nose.DL$studlab)),
		paste0(sum(df_meta.miner.mort.nose$Cases),"/",sum(df_meta.miner.mort.nose$Sample_size)),
		list(unique(df_meta.miner.mort.nose$Region)), paste0(round(exp(meta_miner.mort.nose.DL$TE.random),3),"(",
		round(exp(meta_miner.mort.nose.DL$lower.random),3),"-",round(exp(meta_miner.mort.nose.DL$upper.random),3),")"),
		round(meta_miner.mort.nose.DL$pval.random, 3),round(meta_miner.mort.nose.DL$pval.Q,3),
		paste0(round(100*meta_miner.mort.nose.DL$I2,3),"(",round(100*meta_miner.mort.nose.DL$lower.I2,3),
		"-",round(100*meta_miner.mort.nose.DL$upper.I2,3),")"),
		round(metabias(meta_miner.mort.nose.DL, method= "linreg", k.min= meta_miner.mort.nose.DL$k)$pval,3)))
		### Add laryngeal cancer results into the table
		## For incidence of laryngeal cancer among miner
		Meta_result_SIMR_DL = rbind(Meta_result_SIMR_DL,c("Laryngeal cancer","","","","","","","","",""),
		c("",meta_miner.inc.larynx.DL$title,
		paste0(meta_miner.inc.larynx.DL$k,"/",list(meta_miner.inc.larynx.DL$studlab)),
		paste0(sum(df_meta.miner.inc.larynx$Cases),"/",sum(df_meta.miner.inc.larynx$Sample_size)),
		list(unique(df_meta.miner.inc.larynx$Region)), paste0(round(exp(meta_miner.inc.larynx.DL$TE.random),3),"(",
		round(exp(meta_miner.inc.larynx.DL$lower.random),3),"-",round(exp(meta_miner.inc.larynx.DL$upper.random),3),")"),
		round(meta_miner.inc.larynx.DL$pval.random, 3),round(meta_miner.inc.larynx.DL$pval.Q,3),
		paste0(round(100*meta_miner.inc.larynx.DL$I2,3),"(",round(100*meta_miner.inc.larynx.DL$lower.I2,3),
		"-",round(100*meta_miner.inc.larynx.DL$upper.I2,3),")"),
		round(metabias(meta_miner.inc.larynx.DL, method= "linreg", k.min= meta_miner.inc.larynx.DL$k)$pval,3)))
		## For mortality from laryngeal cancer among miner
		Meta_result_SIMR_DL = rbind(Meta_result_SIMR_DL,c("",meta_miner.mort.larynx.DL$title,
		paste0(meta_miner.mort.larynx.DL$k,"/",list(meta_miner.mort.larynx.DL$studlab)),
		paste0(sum(df_meta.miner.mort.larynx$Cases),"/",sum(df_meta.miner.mort.larynx$Sample_size)),
		list(unique(df_meta.miner.mort.larynx$Region)), paste0(round(exp(meta_miner.mort.larynx.DL$TE.random),3),"(",
		round(exp(meta_miner.mort.larynx.DL$lower.random),3),"-",round(exp(meta_miner.mort.larynx.DL$upper.random),3),")"),
		round(meta_miner.mort.larynx.DL$pval.random, 3),round(meta_miner.mort.larynx.DL$pval.Q,3),
		paste0(round(100*meta_miner.mort.larynx.DL$I2,3),"(",round(100*meta_miner.mort.larynx.DL$lower.I2,3),
		"-",round(100*meta_miner.mort.larynx.DL$upper.I2,3),")"),
		round(metabias(meta_miner.mort.larynx.DL, method= "linreg", k.min= meta_miner.mort.larynx.DL$k)$pval,3)))
		### Add buccal and pharyngeal cancer results into the table
		## For incidence of buccal and pharyngeal cancer among miner
		Meta_result_SIMR_DL = rbind(Meta_result_SIMR_DL,c("Buccal and pharyngeal cancer","","","","","","","","",""),
		c("",meta_miner.inc.buc_pha.DL$title,
		paste0(meta_miner.inc.buc_pha.DL$k,"/",list(meta_miner.inc.buc_pha.DL$studlab)),
		paste0(sum(df_meta.miner.inc.buc_pha$Cases),"/",sum(df_meta.miner.inc.buc_pha$Sample_size)),
		list(unique(df_meta.miner.inc.buc_pha$Region)), paste0(round(exp(meta_miner.inc.buc_pha.DL$TE.random),3),"(",
		round(exp(meta_miner.inc.buc_pha.DL$lower.random),3),"-",round(exp(meta_miner.inc.buc_pha.DL$upper.random),3),")"),
		round(meta_miner.inc.buc_pha.DL$pval.random, 3),round(meta_miner.inc.buc_pha.DL$pval.Q,3),
		paste0(round(100*meta_miner.inc.buc_pha.DL$I2,3),"(",round(100*meta_miner.inc.buc_pha.DL$lower.I2,3),
		"-",round(100*meta_miner.inc.buc_pha.DL$upper.I2,3),")"),
		round(metabias(meta_miner.inc.buc_pha.DL, method= "linreg", k.min= meta_miner.inc.buc_pha.DL$k)$pval,3)))
		## For mortality from buccal and pharyngeal cancer among miner
		Meta_result_SIMR_DL = rbind(Meta_result_SIMR_DL,c("",meta_miner.mort.buc_pha.DL$title,
		paste0(meta_miner.mort.buc_pha.DL$k,"/",list(meta_miner.mort.buc_pha.DL$studlab)),
		paste0(sum(df_meta.miner.mort.buc_pha$Cases),"/",sum(df_meta.miner.mort.buc_pha$Sample_size)),
		list(unique(df_meta.miner.mort.buc_pha$Region)), paste0(round(exp(meta_miner.mort.buc_pha.DL$TE.random),3),"(",
		round(exp(meta_miner.mort.buc_pha.DL$lower.random),3),"-",round(exp(meta_miner.mort.buc_pha.DL$upper.random),3),")"),
		round(meta_miner.mort.buc_pha.DL$pval.random, 3),round(meta_miner.mort.buc_pha.DL$pval.Q,3),
		paste0(round(100*meta_miner.mort.buc_pha.DL$I2,3),"(",round(100*meta_miner.mort.buc_pha.DL$lower.I2,3),
		"-",round(100*meta_miner.mort.buc_pha.DL$upper.I2,3),")"),
		round(metabias(meta_miner.mort.buc_pha.DL, method= "linreg", k.min= meta_miner.mort.buc_pha.DL$k)$pval,3)))
		### Add lip cancer results into the table
		## Only for incidence of lip cancer among miner
		Meta_result_SIMR_DL = rbind(Meta_result_SIMR_DL,c("Lip cancer","","","","","","","","",""),
		c("",meta_miner.inc.lip.DL$title,
		paste0(meta_miner.inc.lip.DL$k,"/",list(meta_miner.inc.lip.DL$studlab)),
		paste0(sum(df_meta.miner.inc.lip$Cases),"/",sum(df_meta.miner.inc.lip$Sample_size)),
		list(unique(df_meta.miner.inc.lip$Region)), paste0(round(exp(meta_miner.inc.lip.DL$TE.random),3),"(",
		round(exp(meta_miner.inc.lip.DL$lower.random),3),"-",round(exp(meta_miner.inc.lip.DL$upper.random),3),")"),
		round(meta_miner.inc.lip.DL$pval.random, 3),round(meta_miner.inc.lip.DL$pval.Q,3),
		paste0(round(100*meta_miner.inc.lip.DL$I2,3),"(",round(100*meta_miner.inc.lip.DL$lower.I2,3),
		"-",round(100*meta_miner.inc.lip.DL$upper.I2,3),")"),"NA"))
		### Add tongue and mouth cancer results into the table
		## Only for mortality from tongue and mouth cancer among miner
		Meta_result_SIMR_DL = rbind(Meta_result_SIMR_DL,c("Tongue and mouth cancer","","","","","","","","",""),
		c("",meta_miner.mort.tong_mouth.DL$title,
		paste0(meta_miner.mort.tong_mouth.DL$k,"/",list(meta_miner.mort.tong_mouth.DL$studlab)),
		paste0(sum(df_meta.miner.mort.tong_mouth$Cases),"/",sum(df_meta.miner.mort.tong_mouth$Sample_size)),
		list(unique(df_meta.miner.mort.tong_mouth$Region)), paste0(round(exp(meta_miner.mort.tong_mouth.DL$TE.random),3),"(",
		round(exp(meta_miner.mort.tong_mouth.DL$lower.random),3),"-",round(exp(meta_miner.mort.tong_mouth.DL$upper.random),3),")"),
		round(meta_miner.mort.tong_mouth.DL$pval.random, 3),round(meta_miner.mort.tong_mouth.DL$pval.Q,3),
		paste0(round(100*meta_miner.mort.tong_mouth.DL$I2,3),"(",round(100*meta_miner.mort.tong_mouth.DL$lower.I2,3),
		"-",round(100*meta_miner.mort.tong_mouth.DL$upper.I2,3),")"),"NA"))
		### Add thyroid and other endocrine gland cancer results into the table
		## Only for mortality from nose cancer among miner
		Meta_result_SIMR_DL = rbind(Meta_result_SIMR_DL,c("Thyroid and other endocrine gland cancer","","","","","","","","",""),
		c("",meta_miner.mort.thyroid_other.DL$title,
		paste0(meta_miner.mort.thyroid_other.DL$k,"/",list(meta_miner.mort.thyroid_other.DL$studlab)),
		paste0(sum(df_meta.miner.mort.thyroid_other$Cases),"/",sum(df_meta.miner.mort.thyroid_other$Sample_size)),
		list(unique(df_meta.miner.mort.thyroid_other$Region)), paste0(round(exp(meta_miner.mort.thyroid_other.DL$TE.random),3),"(",
		round(exp(meta_miner.mort.thyroid_other.DL$lower.random),3),"-",round(exp(meta_miner.mort.thyroid_other.DL$upper.random),3),")"),
		round(meta_miner.mort.thyroid_other.DL$pval.random, 3),round(meta_miner.mort.thyroid_other.DL$pval.Q,3),
		paste0(round(100*meta_miner.mort.thyroid_other.DL$I2,3),"(",round(100*meta_miner.mort.thyroid_other.DL$lower.I2,3),
		"-",round(100*meta_miner.mort.thyroid_other.DL$upper.I2,3),")"),
		round(metabias(meta_miner.mort.thyroid_other.DL, method= "linreg", k.min= meta_miner.mort.thyroid_other.DL$k)$pval,3)))
		### Add thyroid cancer results into the table
		## For incidence of thyroid cancer among miner
		Meta_result_SIMR_DL = rbind(Meta_result_SIMR_DL,c("Thyroid cancer","","","","","","","","",""),
		c("",meta_miner.inc.thyroid.DL$title,
		paste0(meta_miner.inc.thyroid.DL$k,"/",list(meta_miner.inc.thyroid.DL$studlab)),
		paste0(sum(df_meta.miner.inc.thyroid$Cases),"/",sum(df_meta.miner.inc.thyroid$Sample_size)),
		list(unique(df_meta.miner.inc.thyroid$Region)), paste0(round(exp(meta_miner.inc.thyroid.DL$TE.random),3),"(",
		round(exp(meta_miner.inc.thyroid.DL$lower.random),3),"-",round(exp(meta_miner.inc.thyroid.DL$upper.random),3),")"),
		round(meta_miner.inc.thyroid.DL$pval.random, 3),round(meta_miner.inc.thyroid.DL$pval.Q,3),
		paste0(round(100*meta_miner.inc.thyroid.DL$I2,3),"(",round(100*meta_miner.inc.thyroid.DL$lower.I2,3),
		"-",round(100*meta_miner.inc.thyroid.DL$upper.I2,3),")"),"NA"))
		## For mortality from thyroid cancer among miner
		Meta_result_SIMR_DL = rbind(Meta_result_SIMR_DL,c("",meta_miner.mort.thyroid.DL$title,
		paste0(meta_miner.mort.thyroid.DL$k,"/",list(meta_miner.mort.thyroid.DL$studlab)),
		paste0(sum(df_meta.miner.mort.thyroid$Cases),"/",sum(df_meta.miner.mort.thyroid$Sample_size)),
		list(unique(df_meta.miner.mort.thyroid$Region)), paste0(round(exp(meta_miner.mort.thyroid.DL$TE.random),3),"(",
		round(exp(meta_miner.mort.thyroid.DL$lower.random),3),"-",round(exp(meta_miner.mort.thyroid.DL$upper.random),3),")"),
		round(meta_miner.mort.thyroid.DL$pval.random, 3),round(meta_miner.mort.thyroid.DL$pval.Q,3),
		paste0(round(100*meta_miner.mort.thyroid.DL$I2,3),"(",round(100*meta_miner.mort.thyroid.DL$lower.I2,3),
		"-",round(100*meta_miner.mort.thyroid.DL$upper.I2,3),")"),
		round(metabias(meta_miner.mort.thyroid.DL, method= "linreg", k.min= meta_miner.mort.thyroid.DL$k)$pval,3)))
		### Add digestive cancer results into the table
		## For incidence of digestive cancer among miner
		Meta_result_SIMR_DL = rbind(Meta_result_SIMR_DL,c("Digestive cancer","","","","","","","","",""),
		c("",meta_miner.inc.digestive.DL$title,
		paste0(meta_miner.inc.digestive.DL$k,"/",list(meta_miner.inc.digestive.DL$studlab)),
		paste0(sum(df_meta.miner.inc.digestive$Cases),"/",sum(df_meta.miner.inc.digestive$Sample_size)),
		list(unique(df_meta.miner.inc.digestive$Region)), paste0(round(exp(meta_miner.inc.digestive.DL$TE.random),3),"(",
		round(exp(meta_miner.inc.digestive.DL$lower.random),3),"-",round(exp(meta_miner.inc.digestive.DL$upper.random),3),")"),
		round(meta_miner.inc.digestive.DL$pval.random, 3),round(meta_miner.inc.digestive.DL$pval.Q,3),
		paste0(round(100*meta_miner.inc.digestive.DL$I2,3),"(",round(100*meta_miner.inc.digestive.DL$lower.I2,3),
		"-",round(100*meta_miner.inc.digestive.DL$upper.I2,3),")"),
		round(metabias(meta_miner.inc.digestive.DL, method= "linreg", k.min= meta_miner.inc.digestive.DL$k)$pval,3)))
		## For mortality from digestive cancer among miner
		Meta_result_SIMR_DL = rbind(Meta_result_SIMR_DL, c("",meta_miner.mort.digestive.DL$title,
		paste0(meta_miner.mort.digestive.DL$k,"/",list(meta_miner.mort.digestive.DL$studlab)),
		paste0(sum(df_meta.miner.mort.digestive$Cases),"/",sum(df_meta.miner.mort.digestive$Sample_size)),
		list(unique(df_meta.miner.mort.digestive$Region)), paste0(round(exp(meta_miner.mort.digestive.DL$TE.random),3),"(",
		round(exp(meta_miner.mort.digestive.DL$lower.random),3),"-",round(exp(meta_miner.mort.digestive.DL$upper.random),3),")"),
		round(meta_miner.mort.digestive.DL$pval.random, 3),round(meta_miner.mort.digestive.DL$pval.Q,3),
		paste0(round(100*meta_miner.mort.digestive.DL$I2,3),"(",round(100*meta_miner.mort.digestive.DL$lower.I2,3),
		"-",round(100*meta_miner.mort.digestive.DL$upper.I2,3),")"),
		round(metabias(meta_miner.mort.digestive.DL, method= "linreg", k.min= meta_miner.mort.digestive.DL$k)$pval,3)))
		### Add Esophagus cancer results into the table
		## For incidence of Esophagus cancer among miner
		Meta_result_SIMR_DL = rbind(Meta_result_SIMR_DL,c("Esophagus cancer","","","","","","","","",""),
		c("",meta_miner.inc.esophagus.DL$title,
		paste0(meta_miner.inc.esophagus.DL$k,"/",list(meta_miner.inc.esophagus.DL$studlab)),
		paste0(sum(df_meta.miner.inc.esophagus$Cases),"/",sum(df_meta.miner.inc.esophagus$Sample_size)),
		list(unique(df_meta.miner.inc.esophagus$Region)), paste0(round(exp(meta_miner.inc.esophagus.DL$TE.random),3),"(",
		round(exp(meta_miner.inc.esophagus.DL$lower.random),3),"-",round(exp(meta_miner.inc.esophagus.DL$upper.random),3),")"),
		round(meta_miner.inc.esophagus.DL$pval.random, 3),round(meta_miner.inc.esophagus.DL$pval.Q,3),
		paste0(round(100*meta_miner.inc.esophagus.DL$I2,3),"(",round(100*meta_miner.inc.esophagus.DL$lower.I2,3),
		"-",round(100*meta_miner.inc.esophagus.DL$upper.I2,3),")"),
		round(metabias(meta_miner.inc.esophagus.DL, method= "linreg", k.min= meta_miner.inc.esophagus.DL$k)$pval,3)))
		## For mortality from esophagus cancer among miner
		Meta_result_SIMR_DL = rbind(Meta_result_SIMR_DL, c("",meta_miner.mort.esophagus.DL$title,
		paste0(meta_miner.mort.esophagus.DL$k,"/",list(meta_miner.mort.esophagus.DL$studlab)),
		paste0(sum(df_meta.miner.mort.esophagus$Cases),"/",sum(df_meta.miner.mort.esophagus$Sample_size)),
		list(unique(df_meta.miner.mort.esophagus$Region)), paste0(round(exp(meta_miner.mort.esophagus.DL$TE.random),3),"(",
		round(exp(meta_miner.mort.esophagus.DL$lower.random),3),"-",round(exp(meta_miner.mort.esophagus.DL$upper.random),3),")"),
		round(meta_miner.mort.esophagus.DL$pval.random, 3),round(meta_miner.mort.esophagus.DL$pval.Q,3),
		paste0(round(100*meta_miner.mort.esophagus.DL$I2,3),"(",round(100*meta_miner.mort.esophagus.DL$lower.I2,3),
		"-",round(100*meta_miner.mort.esophagus.DL$upper.I2,3),")"),
		round(metabias(meta_miner.mort.esophagus.DL, method= "linreg", k.min= meta_miner.mort.esophagus.DL$k)$pval,3)))
		### Add stomach cancer results into the table
		## For incidence of stomach cancer among miner
		Meta_result_SIMR_DL = rbind(Meta_result_SIMR_DL,c("Stomach cancer","","","","","","","","",""),
		c("",meta_miner.inc.stomach.DL$title,
		paste0(meta_miner.inc.stomach.DL$k,"/",list(meta_miner.inc.stomach.DL$studlab)),
		paste0(sum(df_meta.miner.inc.stomach$Cases),"/",sum(df_meta.miner.inc.stomach$Sample_size)),
		list(unique(df_meta.miner.inc.stomach$Region)), paste0(round(exp(meta_miner.inc.stomach.DL$TE.random),3),"(",
		round(exp(meta_miner.inc.stomach.DL$lower.random),3),"-",round(exp(meta_miner.inc.stomach.DL$upper.random),3),")"),
		round(meta_miner.inc.stomach.DL$pval.random, 3),round(meta_miner.inc.stomach.DL$pval.Q,3),
		paste0(round(100*meta_miner.inc.stomach.DL$I2,3),"(",round(100*meta_miner.inc.stomach.DL$lower.I2,3),
		"-",round(100*meta_miner.inc.stomach.DL$upper.I2,3),")"),
		round(metabias(meta_miner.inc.stomach.DL, method= "linreg", k.min= meta_miner.inc.stomach.DL$k)$pval,3)))
		## For mortality from stomach cancer among miner
		Meta_result_SIMR_DL = rbind(Meta_result_SIMR_DL, c("",meta_miner.mort.stomach.DL$title,
		paste0(meta_miner.mort.stomach.DL$k,"/",list(meta_miner.mort.stomach.DL$studlab)),
		paste0(sum(df_meta.miner.mort.stomach$Cases),"/",sum(df_meta.miner.mort.stomach$Sample_size)),
		list(unique(df_meta.miner.mort.stomach$Region)), paste0(round(exp(meta_miner.mort.stomach.DL$TE.random),3),"(",
		round(exp(meta_miner.mort.stomach.DL$lower.random),3),"-",round(exp(meta_miner.mort.stomach.DL$upper.random),3),")"),
		round(meta_miner.mort.stomach.DL$pval.random, 3),round(meta_miner.mort.stomach.DL$pval.Q,3),
		paste0(round(100*meta_miner.mort.stomach.DL$I2,3),"(",round(100*meta_miner.mort.stomach.DL$lower.I2,3),
		"-",round(100*meta_miner.mort.stomach.DL$upper.I2,3),")"),
		round(metabias(meta_miner.mort.stomach.DL, method= "linreg", k.min= meta_miner.mort.stomach.DL$k)$pval,3)))
		### Add liver and gallbladder cancer results into the table
		## Only for mortality from liver and gallbladder cancer among miner
		Meta_result_SIMR_DL = rbind(Meta_result_SIMR_DL,c("Liver and gallbladder cancer","","","","","","","","",""),
		c("",meta_miner.mort.liver_other.DL$title,
		paste0(meta_miner.mort.liver_other.DL$k,"/",list(meta_miner.mort.liver_other.DL$studlab)),
		paste0(sum(df_meta.miner.mort.liver_other$Cases),"/",sum(df_meta.miner.mort.liver_other$Sample_size)),
		list(unique(df_meta.miner.mort.liver_other$Region)), paste0(round(exp(meta_miner.mort.liver_other.DL$TE.random),3),"(",
		round(exp(meta_miner.mort.liver_other.DL$lower.random),3),"-",round(exp(meta_miner.mort.liver_other.DL$upper.random),3),")"),
		round(meta_miner.mort.liver_other.DL$pval.random, 3),round(meta_miner.mort.liver_other.DL$pval.Q,3),
		paste0(round(100*meta_miner.mort.liver_other.DL$I2,3),"(",round(100*meta_miner.mort.liver_other.DL$lower.I2,3),
		"-",round(100*meta_miner.mort.liver_other.DL$upper.I2,3),")"),
		round(metabias(meta_miner.mort.liver_other.DL, method= "linreg", k.min= meta_miner.mort.liver_other.DL$k)$pval,3)))
		### Add Liver cancer results into the table
		## For incidence of liver cancer among miner
		Meta_result_SIMR_DL = rbind(Meta_result_SIMR_DL,c("Liver cancer","","","","","","","","",""),
		c("",meta_miner.inc.liver.DL$title,
		paste0(meta_miner.inc.liver.DL$k,"/",list(meta_miner.inc.liver.DL$studlab)),
		paste0(sum(df_meta.miner.inc.liver$Cases),"/",sum(df_meta.miner.inc.liver$Sample_size)),
		list(unique(df_meta.miner.inc.liver$Region)), paste0(round(exp(meta_miner.inc.liver.DL$TE.random),3),"(",
		round(exp(meta_miner.inc.liver.DL$lower.random),3),"-",round(exp(meta_miner.inc.liver.DL$upper.random),3),")"),
		round(meta_miner.inc.liver.DL$pval.random, 3),round(meta_miner.inc.liver.DL$pval.Q,3),
		paste0(round(100*meta_miner.inc.liver.DL$I2,3),"(",round(100*meta_miner.inc.liver.DL$lower.I2,3),
		"-",round(100*meta_miner.inc.liver.DL$upper.I2,3),")"),"NA"))
		## For mortality from liver cancer among miner
		Meta_result_SIMR_DL = rbind(Meta_result_SIMR_DL, c("",meta_miner.mort.liver.DL$title,
		paste0(meta_miner.mort.liver.DL$k,"/",list(meta_miner.mort.liver.DL$studlab)),
		paste0(sum(df_meta.miner.mort.liver$Cases),"/",sum(df_meta.miner.mort.liver$Sample_size)),
		list(unique(df_meta.miner.mort.liver$Region)), paste0(round(exp(meta_miner.mort.liver.DL$TE.random),3),"(",
		round(exp(meta_miner.mort.liver.DL$lower.random),3),"-",round(exp(meta_miner.mort.liver.DL$upper.random),3),")"),
		round(meta_miner.mort.liver.DL$pval.random, 3),round(meta_miner.mort.liver.DL$pval.Q,3),
		paste0(round(100*meta_miner.mort.liver.DL$I2,3),"(",round(100*meta_miner.mort.liver.DL$lower.I2,3),
		"-",round(100*meta_miner.mort.liver.DL$upper.I2,3),")"),
		round(metabias(meta_miner.mort.liver.DL, method= "linreg", k.min= meta_miner.mort.liver.DL$k)$pval,3)))
		### Add gallbladder cancer results into the table
		## Only for mortality from gallbladder cancer among miner
		Meta_result_SIMR_DL = rbind(Meta_result_SIMR_DL,c("Gallbladder cancer","","","","","","","","",""),
		c("",meta_miner.mort.gallbladder.DL$title,
		paste0(meta_miner.mort.gallbladder.DL$k,"/",list(meta_miner.mort.gallbladder.DL$studlab)),
		paste0(sum(df_meta.miner.mort.gallbladder$Cases),"/",sum(df_meta.miner.mort.gallbladder$Sample_size)),
		list(unique(df_meta.miner.mort.gallbladder$Region)), paste0(round(exp(meta_miner.mort.gallbladder.DL$TE.random),3),"(",
		round(exp(meta_miner.mort.gallbladder.DL$lower.random),3),"-",round(exp(meta_miner.mort.gallbladder.DL$upper.random),3),")"),
		round(meta_miner.mort.gallbladder.DL$pval.random, 3),round(meta_miner.mort.gallbladder.DL$pval.Q,3),
		paste0(round(100*meta_miner.mort.gallbladder.DL$I2,3),"(",round(100*meta_miner.mort.gallbladder.DL$lower.I2,3),
		"-",round(100*meta_miner.mort.gallbladder.DL$upper.I2,3),")"),
		round(metabias(meta_miner.mort.gallbladder.DL, method= "linreg", k.min= meta_miner.mort.gallbladder.DL$k)$pval,3)))
		### Add Pancreatic cancer results into the table
		## For incidence of pancreatic cancer among miner
		Meta_result_SIMR_DL = rbind(Meta_result_SIMR_DL,c("Pancreatic cancer","","","","","","","","",""),
		c("",meta_miner.inc.pancr.DL$title,
		paste0(meta_miner.inc.pancr.DL$k,"/",list(meta_miner.inc.pancr.DL$studlab)),
		paste0(sum(df_meta.miner.inc.pancr$Cases),"/",sum(df_meta.miner.inc.pancr$Sample_size)),
		list(unique(df_meta.miner.inc.pancr$Region)), paste0(round(exp(meta_miner.inc.pancr.DL$TE.random),3),"(",
		round(exp(meta_miner.inc.pancr.DL$lower.random),3),"-",round(exp(meta_miner.inc.pancr.DL$upper.random),3),")"),
		round(meta_miner.inc.pancr.DL$pval.random, 3),round(meta_miner.inc.pancr.DL$pval.Q,3),
		paste0(round(100*meta_miner.inc.pancr.DL$I2,3),"(",round(100*meta_miner.inc.pancr.DL$lower.I2,3),
		"-",round(100*meta_miner.inc.pancr.DL$upper.I2,3),")"),
		round(metabias(meta_miner.inc.pancr.DL, method= "linreg", k.min= meta_miner.inc.pancr.DL$k)$pval,3)))
		## For mortality from pancreatic cancer among miner
		Meta_result_SIMR_DL = rbind(Meta_result_SIMR_DL, c("",meta_miner.mort.pancr.DL$title,
		paste0(meta_miner.mort.pancr.DL$k,"/",list(meta_miner.mort.pancr.DL$studlab)),
		paste0(sum(df_meta.miner.mort.pancr$Cases),"/",sum(df_meta.miner.mort.pancr$Sample_size)),
		list(unique(df_meta.miner.mort.pancr$Region)), paste0(round(exp(meta_miner.mort.pancr.DL$TE.random),3),"(",
		round(exp(meta_miner.mort.pancr.DL$lower.random),3),"-",round(exp(meta_miner.mort.pancr.DL$upper.random),3),")"),
		round(meta_miner.mort.pancr.DL$pval.random, 3),round(meta_miner.mort.pancr.DL$pval.Q,3),
		paste0(round(100*meta_miner.mort.pancr.DL$I2,3),"(",round(100*meta_miner.mort.pancr.DL$lower.I2,3),
		"-",round(100*meta_miner.mort.pancr.DL$upper.I2,3),")"),
		round(metabias(meta_miner.mort.pancr.DL, method= "linreg", k.min= meta_miner.mort.pancr.DL$k)$pval,3)))
		### Add Intestine and rectal cancer results into the table
		## Only for mortality from Intestine and rectal cancer among miner
		Meta_result_SIMR_DL = rbind(Meta_result_SIMR_DL,c("Intestine and rectal cancer","","","","","","","","",""),
		c("",meta_miner.mort.intest_rectal.DL$title,
		paste0(meta_miner.mort.intest_rectal.DL$k,"/",list(meta_miner.mort.intest_rectal.DL$studlab)),
		paste0(sum(df_meta.miner.mort.intest_rectal$Cases),"/",sum(df_meta.miner.mort.intest_rectal$Sample_size)),
		list(unique(df_meta.miner.mort.intest_rectal$Region)), paste0(round(exp(meta_miner.mort.intest_rectal.DL$TE.random),3),"(",
		round(exp(meta_miner.mort.intest_rectal.DL$lower.random),3),"-",round(exp(meta_miner.mort.intest_rectal.DL$upper.random),3),")"),
		round(meta_miner.mort.intest_rectal.DL$pval.random, 3),round(meta_miner.mort.intest_rectal.DL$pval.Q,3),
		paste0(round(100*meta_miner.mort.intest_rectal.DL$I2,3),"(",round(100*meta_miner.mort.intest_rectal.DL$lower.I2,3),
		"-",round(100*meta_miner.mort.intest_rectal.DL$upper.I2,3),")"),
		round(metabias(meta_miner.mort.intest_rectal.DL, method= "linreg", k.min= meta_miner.mort.intest_rectal.DL$k)$pval,3)))
		### Add Intestine cancer results into the table
		## Only for mortality from intestine cancer among miner
		Meta_result_SIMR_DL = rbind(Meta_result_SIMR_DL,c("Intestine cancer","","","","","","","","",""),
		c("",meta_miner.mort.intestine.DL$title,
		paste0(meta_miner.mort.intestine.DL$k,"/",list(meta_miner.mort.intestine.DL$studlab)),
		paste0(sum(df_meta.miner.mort.intestine$Cases),"/",sum(df_meta.miner.mort.intestine$Sample_size)),
		list(unique(df_meta.miner.mort.intestine$Region)), paste0(round(exp(meta_miner.mort.intestine.DL$TE.random),3),"(",
		round(exp(meta_miner.mort.intestine.DL$lower.random),3),"-",round(exp(meta_miner.mort.intestine.DL$upper.random),3),")"),
		round(meta_miner.mort.intestine.DL$pval.random, 3),round(meta_miner.mort.intestine.DL$pval.Q,3),
		paste0(round(100*meta_miner.mort.intestine.DL$I2,3),"(",round(100*meta_miner.mort.intestine.DL$lower.I2,3),
		"-",round(100*meta_miner.mort.intestine.DL$upper.I2,3),")"),
		round(metabias(meta_miner.mort.intestine.DL, method= "linreg", k.min= meta_miner.mort.intestine.DL$k)$pval,3)))
		### Add colorectal cancer results into the table
		## Only for incidence of colorectal cancer among miner
		Meta_result_SIMR_DL = rbind(Meta_result_SIMR_DL,c("Colorectal cancer","","","","","","","","",""),
		c("",meta_miner.inc.colorectal.DL$title,
		paste0(meta_miner.inc.colorectal.DL$k,"/",list(meta_miner.inc.colorectal.DL$studlab)),
		paste0(sum(df_meta.miner.inc.colorectal$Cases),"/",sum(df_meta.miner.inc.colorectal$Sample_size)),
		list(unique(df_meta.miner.inc.colorectal$Region)), paste0(round(exp(meta_miner.inc.colorectal.DL$TE.random),3),"(",
		round(exp(meta_miner.inc.colorectal.DL$lower.random),3),"-",round(exp(meta_miner.inc.colorectal.DL$upper.random),3),")"),
		round(meta_miner.inc.colorectal.DL$pval.random, 3),round(meta_miner.inc.colorectal.DL$pval.Q,3),
		paste0(round(100*meta_miner.inc.colorectal.DL$I2,3),"(",round(100*meta_miner.inc.colorectal.DL$lower.I2,3),
		"-",round(100*meta_miner.inc.colorectal.DL$upper.I2,3),")"),
		round(metabias(meta_miner.inc.colorectal.DL, method= "linreg", k.min= meta_miner.inc.colorectal.DL$k)$pval,3)))
		### Add colon cancer results into the table
		## For incidence of colon cancer among miner
		Meta_result_SIMR_DL = rbind(Meta_result_SIMR_DL,c("Colon cancer","","","","","","","","",""),
		c("",meta_miner.inc.colon.DL$title,
		paste0(meta_miner.inc.colon.DL$k,"/",list(meta_miner.inc.colon.DL$studlab)),
		paste0(sum(df_meta.miner.inc.colon$Cases),"/",sum(df_meta.miner.inc.colon$Sample_size)),
		list(unique(df_meta.miner.inc.colon$Region)), paste0(round(exp(meta_miner.inc.colon.DL$TE.random),3),"(",
		round(exp(meta_miner.inc.colon.DL$lower.random),3),"-",round(exp(meta_miner.inc.colon.DL$upper.random),3),")"),
		round(meta_miner.inc.colon.DL$pval.random, 3),round(meta_miner.inc.colon.DL$pval.Q,3),
		paste0(round(100*meta_miner.inc.colon.DL$I2,3),"(",round(100*meta_miner.inc.colon.DL$lower.I2,3),
		"-",round(100*meta_miner.inc.colon.DL$upper.I2,3),")"),"NA"))
		## For mortality from colon cancer among miner
		Meta_result_SIMR_DL = rbind(Meta_result_SIMR_DL, c("",meta_miner.mort.colon.DL$title,
		paste0(meta_miner.mort.colon.DL$k,"/",list(meta_miner.mort.colon.DL$studlab)),
		paste0(sum(df_meta.miner.mort.colon$Cases),"/",sum(df_meta.miner.mort.colon$Sample_size)),
		list(unique(df_meta.miner.mort.colon$Region)), paste0(round(exp(meta_miner.mort.colon.DL$TE.random),3),"(",
		round(exp(meta_miner.mort.colon.DL$lower.random),3),"-",round(exp(meta_miner.mort.colon.DL$upper.random),3),")"),
		round(meta_miner.mort.colon.DL$pval.random, 3),round(meta_miner.mort.colon.DL$pval.Q,3),
		paste0(round(100*meta_miner.mort.colon.DL$I2,3),"(",round(100*meta_miner.mort.colon.DL$lower.I2,3),
		"-",round(100*meta_miner.mort.colon.DL$upper.I2,3),")"),
		round(metabias(meta_miner.mort.colon.DL, method= "linreg", k.min= meta_miner.mort.colon.DL$k)$pval,3)))
		### Add rectal cancer results into the table
		## For incidence of rectal cancer among miner
		Meta_result_SIMR_DL = rbind(Meta_result_SIMR_DL,c("Rectal cancer","","","","","","","","",""),
		c("",meta_miner.inc.rectum.DL$title,
		paste0(meta_miner.inc.rectum.DL$k,"/",list(meta_miner.inc.rectum.DL$studlab)),
		paste0(sum(df_meta.miner.inc.rectum$Cases),"/",sum(df_meta.miner.inc.rectum$Sample_size)),
		list(unique(df_meta.miner.inc.rectum$Region)), paste0(round(exp(meta_miner.inc.rectum.DL$TE.random),3),"(",
		round(exp(meta_miner.inc.rectum.DL$lower.random),3),"-",round(exp(meta_miner.inc.rectum.DL$upper.random),3),")"),
		round(meta_miner.inc.rectum.DL$pval.random, 3),round(meta_miner.inc.rectum.DL$pval.Q,3),
		paste0(round(100*meta_miner.inc.rectum.DL$I2,3),"(",round(100*meta_miner.inc.rectum.DL$lower.I2,3),
		"-",round(100*meta_miner.inc.rectum.DL$upper.I2,3),")"),"NA"))
		## For mortality from rectal cancer among miner
		Meta_result_SIMR_DL = rbind(Meta_result_SIMR_DL, c("",meta_miner.mort.rectum.DL$title,
		paste0(meta_miner.mort.rectum.DL$k,"/",list(meta_miner.mort.rectum.DL$studlab)),
		paste0(sum(df_meta.miner.mort.rectum$Cases),"/",sum(df_meta.miner.mort.rectum$Sample_size)),
		list(unique(df_meta.miner.mort.rectum$Region)), paste0(round(exp(meta_miner.mort.rectum.DL$TE.random),3),"(",
		round(exp(meta_miner.mort.rectum.DL$lower.random),3),"-",round(exp(meta_miner.mort.rectum.DL$upper.random),3),")"),
		round(meta_miner.mort.rectum.DL$pval.random, 3),round(meta_miner.mort.rectum.DL$pval.Q,3),
[truncated: 337 more rows]

[truncated: 2 more sheets: Rmd code Funnel plots meta SIMR, Rcode Influence analysis]
